# Supplementary material for: ONTraC characterizes spatially continuous variations of tissue microenvironment through niche trajectory analysis
Source: Genome Biol. 2025 May 8;26:117. doi: 10.1186/s13059-025-03588-5 (PMC12060293; doi:10.1186/s13059-025-03588-5)
Supplement: Supplementary file 2 — Additional file 2: Table S1 Gene expression matrix for the four simulated datasets. [file 13059_2025_3588_MOESM2_ESM.xlsx]

## Sheet: simulated_dataset_1
	cell1	cell2	cell3	cell4	cell5	cell6	cell7	cell8	cell9	cell10	cell11	cell12	cell13	cell14	cell15	cell16	cell17	cell18	cell19	cell20	cell21	cell22	cell23	cell24	cell25	cell26	cell27	cell28	cell29	cell30	cell31	cell32	cell33	cell34	cell35	cell36	cell37	cell38	cell39	cell40	cell41	cell42	cell43	cell44	cell45	cell46	cell47	cell48	cell49
Burn1_TF1	2	2	8	6	5	2	7	1	3	4	0	2	2	1	2	2	6	3	7	5	4	4	3	2	5	13	6	2	12	4	1	1	4	9	4	6	4	2	3	7	2	5	6	1	11	2	2	4	2
Burn2_TF1	4	4	9	3	5	3	2	4	3	3	3	5	6	3	4	2	3	2	4	5	4	0	1	2	4	11	4	4	9	4	2	3	6	5	3	3	2	7	0	3	0	4	1	4	4	3	1	1	3
Burn3_TF1	4	1	6	3	2	3	5	2	4	4	0	4	7	4	1	1	4	7	2	0	3	2	3	2	3	9	1	5	11	4	5	4	4	6	1	8	2	3	3	0	3	4	1	3	7	3	2	5	2
Burn4_TF1	5	3	5	6	3	1	1	3	3	2	1	5	3	2	8	1	3	2	2	0	2	3	2	2	4	11	5	4	6	4	3	1	5	5	4	1	4	3	3	1	1	7	4	2	4	2	1	6	2
A1_TF1	2	4	8	4	1	2	4	3	2	2	0	4	1	4	1	3	8	2	0	1	1	2	5	2	9	17	3	4	9	0	1	7	4	5	2	6	5	1	5	3	2	5	3	0	5	2	1	4	1
A2_TF1	1	3	9	7	2	0	3	3	2	3	4	4	2	3	0	1	2	1	1	3	1	3	1	2	2	8	2	4	3	2	2	1	1	4	1	4	2	6	3	2	2	4	3	0	5	1	2	5	0
A3_TF1	3	2	7	2	4	2	2	2	1	2	2	4	1	1	0	2	8	4	3	1	0	3	2	0	2	6	3	3	7	1	1	4	4	6	4	5	2	2	3	4	8	4	3	2	8	4	4	5	0
A4_TF1	5	1	8	1	3	1	4	7	2	4	1	3	2	1	0	4	4	1	0	2	2	1	2	0	1	6	2	5	7	0	1	2	3	3	2	3	1	2	3	5	0	5	1	3	6	3	3	1	5
A5_TF1	3	3	10	7	0	0	4	4	4	5	0	5	2	6	0	5	7	2	1	3	3	5	9	0	2	11	3	2	12	4	0	4	6	6	0	4	2	4	2	1	2	10	9	1	9	1	3	3	3
A6_TF1	4	1	4	6	2	3	1	1	2	2	0	5	5	1	0	3	2	1	0	0	3	3	2	0	4	7	4	4	7	1	0	0	8	2	2	6	3	2	3	2	1	2	2	0	5	0	1	2	3
B1_TF1	5	2	10	5	0	2	4	2	5	4	0	6	5	2	0	3	3	4	0	0	1	2	2	0	3	11	2	3	4	0	0	0	5	1	0	8	3	3	4	3	0	9	3	0	3	6	0	3	3
B2_TF1	0	2	9	6	6	1	6	2	3	5	0	0	4	3	0	5	5	0	0	0	4	2	4	0	0	9	1	7	11	0	0	1	8	10	0	7	6	5	2	2	0	5	2	0	2	2	0	2	4
B3_TF1	8	2	2	1	0	1	0	1	0	0	0	20	0	1	0	1	0	4	0	0	2	2	1	0	8	0	4	0	0	2	0	4	1	0	0	1	0	2	3	0	0	0	7	0	1	2	0	5	0
B4_TF1	4	2	0	1	0	9	0	6	3	0	8	7	0	1	4	4	0	14	9	2	6	3	0	5	3	3	4	1	3	2	6	1	0	0	3	0	0	0	0	0	4	0	2	2	0	1	8	7	0
B5_TF1	0	3	8	0	7	0	8	4	1	6	1	0	2	3	2	3	8	0	3	3	5	2	5	4	0	13	2	5	21	2	4	0	5	8	1	7	11	2	0	3	2	6	2	0	9	4	1	0	4
B6_TF1	0	0	6	2	0	0	5	0	0	6	0	0	5	0	0	0	8	0	0	0	1	0	1	0	0	16	1	5	10	1	0	1	2	3	0	13	2	2	0	3	0	6	1	0	6	1	0	0	2
B7_TF1	9	1	0	0	0	0	0	0	0	0	0	9	0	0	0	0	0	6	0	0	0	0	0	0	12	0	0	0	0	0	0	0	0	0	0	0	0	0	2	0	0	0	2	0	0	0	0	7	0
B8_TF1	2	0	10	9	4	0	14	0	0	3	0	13	5	0	0	0	5	5	0	0	0	0	2	0	12	19	0	10	7	1	0	1	8	8	0	7	7	2	0	2	0	13	0	0	12	0	0	10	1
B9_TF1	0	0	5	4	5	0	5	0	0	8	0	0	6	0	0	0	5	0	0	0	0	0	0	0	0	14	0	6	6	0	0	0	5	4	0	7	5	0	0	0	0	8	0	0	5	0	0	0	0
B10_TF1	0	0	10	4	0	0	4	0	0	1	0	0	4	0	0	0	7	0	0	0	0	0	0	0	0	8	0	2	6	0	0	0	3	6	0	9	2	0	0	0	0	3	0	0	4	0	0	0	0
B11_TF1	0	0	15	5	1	0	2	0	0	0	0	0	2	0	0	0	3	0	0	0	0	0	0	0	0	5	0	4	6	0	0	0	4	2	0	10	1	0	0	0	0	4	0	0	9	0	0	0	0
B12_TF1	2	0	0	0	0	0	0	0	0	0	0	4	0	0	0	0	0	5	0	0	0	0	0	0	6	0	0	0	0	0	0	0	0	0	0	0	0	0	0	0	0	0	0	0	0	0	0	4	0
B13_TF1	6	0	0	0	0	0	0	0	0	0	0	6	0	0	0	0	0	3	0	0	0	0	0	0	0	0	0	0	0	0	0	0	0	0	0	0	0	0	0	0	0	0	0	0	0	0	0	6	0
B14_TF1	4	0	0	0	0	0	0	0	0	0	0	2	0	0	0	0	0	4	0	0	0	0	0	0	2	0	0	0	0	0	0	0	0	0	0	0	0	0	0	0	0	0	0	0	0	0	0	1	0
C1_TF1	0	0	9	6	1	0	2	0	0	4	0	0	2	0	0	0	5	0	0	0	0	0	0	0	0	5	0	1	11	0	0	0	4	5	0	1	0	0	0	0	0	10	0	0	5	0	0	0	0
C2_TF1	0	0	7	8	0	0	7	0	0	0	0	0	1	0	0	0	8	0	0	0	0	0	0	0	0	15	0	3	18	0	0	0	6	3	0	5	0	0	0	0	0	5	0	0	6	0	0	0	0
C3_TF1	0	0	8	6	0	0	4	0	0	0	0	0	0	0	0	0	3	0	0	0	0	0	0	0	0	9	0	3	10	0	0	0	1	3	0	7	0	0	0	0	0	5	0	0	6	0	0	0	0
C4_TF1	0	0	8	5	0	0	4	0	0	0	0	0	0	0	0	0	0	0	0	0	0	0	0	0	0	9	0	4	14	0	0	0	0	1	0	5	0	0	0	0	0	5	0	0	8	0	0	0	0
C5_TF1	0	0	9	0	0	0	0	0	0	0	0	0	0	0	0	0	0	0	0	0	0	0	0	0	0	6	0	1	9	0	0	0	0	0	0	5	0	0	0	0	0	2	0	0	3	0	0	0	0
D1_TF1	9	0	0	0	0	1	0	0	0	0	0	1	0	0	0	0	0	1	0	0	0	0	0	0	5	0	0	0	0	0	0	0	0	0	0	0	0	0	0	0	0	0	0	0	0	0	0	6	0
D2_TF1	6	0	0	0	0	2	0	0	0	0	0	2	0	0	0	0	0	8	0	0	0	0	0	0	11	0	0	0	0	0	0	0	0	0	0	0	0	0	0	0	0	0	0	0	0	0	0	7	0
D3_TF1	0	0	0	0	0	1	0	0	0	0	0	2	0	0	0	0	0	3	0	0	0	0	0	0	4	0	0	0	0	0	0	0	0	0	0	0	0	0	0	0	0	0	0	0	0	0	0	2	0
D4_TF1	1	0	0	0	0	0	0	0	0	0	0	1	0	0	0	0	0	4	0	0	0	0	0	0	3	0	0	0	0	0	0	0	0	0	0	0	0	0	0	0	0	0	0	0	0	0	0	3	0
D5_TF1	2	0	0	0	0	1	0	0	0	0	0	1	0	0	0	0	0	0	0	0	0	0	0	0	4	0	0	0	0	0	0	0	0	0	0	0	0	0	0	0	0	0	0	0	0	0	0	3	0
D6_TF1	3	0	0	0	0	1	0	0	0	0	0	0	0	0	0	0	0	2	0	0	0	0	0	0	5	0	0	0	0	0	0	0	0	0	0	0	0	0	0	0	0	0	0	0	0	0	0	6	0
Target1	8	1	5	3	0	2	2	5	2	1	4	1	3	4	8	1	4	0	1	5	2	2	3	8	5	8	2	3	5	0	11	2	8	4	1	5	2	1	2	5	2	2	0	4	5	4	1	3	1
Target2	0	3	8	8	0	2	5	2	1	3	0	1	7	2	9	3	8	0	4	5	1	3	2	3	1	13	5	9	6	0	2	2	4	2	3	9	3	5	3	5	3	6	2	1	8	2	1	0	1
Target3	6	4	8	6	4	1	4	0	1	5	2	5	5	2	3	2	3	2	2	4	3	3	3	0	7	8	3	4	10	2	1	3	7	2	5	10	2	1	3	3	3	4	1	1	2	3	4	4	4
Target4	0	1	9	6	3	0	3	4	0	10	1	0	7	6	2	3	1	0	5	6	7	0	4	2	0	10	3	7	10	2	3	1	8	8	1	4	6	4	2	1	3	3	6	1	6	4	5	0	4
Target5	4	0	7	7	0	0	3	0	0	0	0	3	0	0	0	0	0	4	0	0	0	0	0	0	6	12	0	4	8	0	0	0	0	1	0	6	0	0	0	0	0	6	0	0	6	0	0	4	0
Target6	5	0	8	4	5	2	1	5	1	4	1	3	4	3	2	1	3	5	2	0	3	4	3	1	1	10	4	4	6	1	0	2	4	4	2	3	4	0	2	2	1	2	4	3	4	1	3	2	1
Target7	4	4	9	7	1	3	3	3	4	0	0	7	3	0	3	3	7	10	3	3	3	2	3	3	8	6	2	3	4	2	0	3	3	1	2	6	2	1	3	2	2	3	0	1	4	1	1	6	0
Target8	0	0	2	0	0	0	0	0	0	0	0	0	0	0	0	0	0	0	0	0	0	0	0	0	0	0	0	0	0	0	0	0	0	0	0	0	0	0	0	0	0	0	0	0	1	0	0	1	0
Target9	6	2	7	4	8	9	3	5	4	9	3	6	5	9	13	6	0	8	6	4	10	3	6	7	5	7	14	1	8	13	13	4	5	1	1	2	9	4	3	6	2	5	6	4	8	2	5	5	7
Target10	0	0	24	9	3	0	10	0	0	0	0	0	8	0	0	0	12	0	0	0	0	0	0	0	0	21	0	17	23	0	0	0	8	12	0	25	0	0	0	0	0	23	0	0	14	0	0	0	0
Target11	0	0	9	9	0	0	2	0	0	4	0	0	3	0	0	0	5	0	0	0	0	0	0	0	0	9	0	4	10	0	0	0	6	3	0	5	0	0	0	0	0	9	0	0	11	0	0	0	0
Target12	5	3	12	6	2	2	6	4	5	1	0	4	3	6	0	3	4	5	0	0	6	3	7	0	4	15	1	6	4	5	0	4	6	4	0	6	1	3	3	3	2	3	1	0	7	0	0	2	5
Target13	7	4	6	8	5	3	11	2	3	2	4	3	4	3	0	4	3	10	3	3	4	4	6	2	5	6	3	4	12	4	3	6	6	6	3	7	3	4	1	3	2	9	3	1	14	3	2	6	6
Target14	3	3	11	2	6	1	3	4	3	2	0	2	3	3	0	2	4	1	0	0	4	4	0	0	3	12	3	11	12	3	0	1	4	2	0	3	2	1	3	1	0	7	1	0	11	4	0	0	0
Target15	5	1	5	6	2	1	6	3	2	2	0	5	1	2	0	0	2	2	0	0	4	2	2	0	4	6	2	2	8	0	1	5	3	1	0	6	1	4	2	2	0	7	4	0	6	3	0	2	1
Target16	1	0	0	1	1	1	0	1	0	1	0	3	0	0	1	0	1	1	3	2	0	2	0	1	1	1	2	4	3	2	0	0	0	0	0	3	2	1	2	1	0	5	0	2	2	2	1	2	2
Target17	5	1	10	6	5	2	6	2	3	2	3	7	2	3	1	0	4	4	1	2	0	3	2	1	1	9	5	1	7	0	2	3	4	7	2	3	2	2	2	0	2	9	2	3	6	2	2	2	3
Target18	6	3	10	5	7	5	4	9	7	7	3	8	6	2	3	3	7	8	2	9	3	3	3	2	2	19	7	7	8	3	4	7	10	6	5	8	2	3	8	4	4	7	6	6	12	3	2	5	9
Target19	0	0	15	4	0	0	7	0	0	0	0	0	0	0	0	0	0	0	0	0	0	0	0	0	0	12	0	9	21	0	0	0	0	3	0	14	0	0	0	0	0	7	0	0	10	0	0	0	0
Target20	0	0	6	2	0	0	4	0	0	0	0	0	0	0	0	0	0	0	0	0	0	0	0	0	0	8	0	5	8	0	0	0	0	3	0	7	0	0	0	0	0	6	0	0	3	0	0	0	0
Target21	3	3	17	5	1	3	12	2	6	1	0	6	3	2	0	3	2	7	1	0	1	8	5	0	3	15	3	10	17	5	0	5	2	4	0	17	3	4	2	6	0	7	5	0	13	4	0	6	5
Target22	1	9	14	7	5	4	3	7	3	3	7	1	7	7	7	3	5	2	8	5	7	3	11	4	0	15	8	6	15	5	4	6	10	7	4	11	8	5	7	7	10	5	11	7	17	6	8	1	5
Target23	1	1	8	0	0	1	1	6	1	2	4	1	3	0	5	3	3	0	15	23	1	0	0	27	2	5	0	4	2	1	19	1	2	3	9	4	1	2	0	1	7	7	2	12	2	3	38	3	2
Target24	2	2	7	3	2	3	1	3	0	1	8	2	0	2	3	2	5	0	5	3	2	2	1	0	3	8	0	1	5	1	5	2	4	3	3	0	1	5	1	1	2	1	0	3	4	3	3	2	1
Target25	5	4	8	1	4	2	4	2	2	3	0	1	4	2	0	0	7	1	0	0	1	1	0	0	6	6	4	8	8	2	0	4	3	6	0	6	5	5	0	4	0	5	3	0	11	1	0	4	3
Target26	3	5	7	4	1	3	3	4	3	3	0	5	1	2	0	2	6	5	0	0	4	8	6	0	5	9	2	8	7	5	0	3	6	3	0	2	1	1	3	3	0	5	1	0	4	4	0	4	3
Target27	5	0	0	0	0	1	0	0	0	0	0	8	0	0	0	0	0	4	0	0	0	0	0	0	3	0	0	0	0	0	0	0	0	0	0	0	0	0	0	0	0	0	0	0	0	0	0	3	0
Target28	1	3	9	4	3	4	2	1	3	0	4	4	3	6	4	1	2	1	3	1	3	3	4	5	2	8	2	8	12	3	1	3	3	4	5	3	2	5	2	3	3	4	3	5	6	1	3	2	2
Target29	5	0	0	0	0	1	0	0	0	0	0	2	0	0	0	0	0	4	0	0	0	0	0	0	3	0	0	0	0	0	0	0	0	0	0	0	0	0	0	0	0	0	0	0	0	0	0	2	0
Target30	0	0	0	0	0	0	0	0	0	0	0	0	0	0	0	0	0	2	0	0	0	0	0	0	2	0	0	0	0	0	0	0	0	0	0	0	0	0	0	0	0	0	0	0	0	0	0	1	0
Target31	6	3	14	2	11	3	4	8	4	7	1	3	6	2	5	8	2	1	4	2	4	4	3	2	4	7	3	8	11	8	5	4	10	9	2	7	3	2	2	3	5	5	7	6	8	5	5	0	6
Target32	0	0	20	2	0	0	4	0	0	0	0	0	0	0	0	0	0	0	0	0	0	0	0	0	0	28	0	6	18	0	0	0	0	0	0	14	0	0	0	0	0	15	0	0	12	0	0	0	0
Target33	3	5	13	5	5	4	4	2	4	6	4	6	4	3	2	9	7	6	6	0	5	4	2	7	5	9	4	8	11	1	2	3	10	9	5	4	1	4	5	2	6	3	3	4	7	5	6	2	7
Target34	0	0	5	2	0	0	1	0	0	0	0	0	0	0	0	0	0	0	0	0	0	0	0	0	0	8	0	0	10	0	0	0	0	0	0	8	0	0	0	0	0	4	0	0	2	0	0	0	0
Target35	5	0	27	7	2	1	11	0	0	6	0	20	6	0	0	0	10	12	0	0	0	0	0	0	12	29	0	9	19	0	0	0	2	15	0	25	3	0	0	0	0	18	0	0	22	0	0	12	0
Target36	0	0	5	0	0	0	2	0	0	0	0	0	0	0	0	0	0	0	0	0	0	0	0	0	0	6	0	0	8	0	0	0	0	0	0	8	0	0	0	0	0	6	0	0	0	0	0	0	0
Target37	0	0	13	4	7	0	4	0	0	3	0	0	5	0	0	0	6	0	0	0	0	0	0	0	0	15	0	9	17	0	0	0	14	6	0	6	1	0	0	0	0	12	0	0	11	0	0	0	0
Target38	0	0	13	5	2	0	4	0	0	5	0	0	4	0	0	0	7	0	0	0	0	0	0	0	0	10	0	6	6	0	0	0	1	9	0	7	0	0	0	0	0	5	0	0	7	0	0	0	0
Target39	0	0	9	5	1	0	10	0	0	2	0	0	2	0	0	0	2	0	0	0	0	0	0	0	0	10	0	4	13	0	0	0	9	8	0	6	4	0	0	0	0	1	0	0	8	0	0	0	0
Target40	0	0	6	5	3	0	3	0	0	3	0	0	4	0	0	0	5	0	0	0	0	0	0	0	0	8	0	6	12	0	0	0	6	7	0	4	2	0	0	0	0	3	0	0	7	0	0	0	0
Target41	0	0	8	4	0	0	4	0	0	1	0	0	4	0	0	0	5	0	0	0	0	0	0	0	0	8	0	3	11	0	0	0	5	3	0	8	0	0	0	0	0	4	0	0	4	0	0	0	0
Target42	0	0	8	8	4	0	7	0	0	9	0	0	6	0	0	0	12	0	0	0	0	0	0	0	0	19	0	11	12	0	0	0	7	4	0	5	2	0	0	0	0	15	0	0	7	0	0	0	0
Target43	2	0	0	0	0	0	0	0	0	0	0	10	0	0	0	0	0	2	0	0	0	0	0	0	3	0	0	0	0	0	0	0	0	0	0	0	0	0	0	0	0	0	0	0	0	0	0	5	0
Target44	3	0	0	0	0	0	0	0	0	0	0	4	0	0	0	0	0	6	0	0	0	0	0	0	7	0	0	0	0	0	0	0	0	0	0	0	0	0	0	0	0	0	0	0	0	0	0	1	0
Target45	7	2	0	0	0	0	0	0	2	0	0	2	0	0	0	0	0	3	0	0	0	3	0	0	6	0	0	0	0	0	0	0	0	0	0	0	0	0	0	0	0	0	0	0	0	0	0	3	0
Target46	4	3	15	4	3	4	6	6	3	4	7	3	2	2	3	0	7	0	1	5	2	1	5	3	1	8	2	6	9	2	2	2	4	1	1	3	5	1	2	0	4	6	1	2	4	6	3	1	5
Target47	2	3	8	12	13	0	11	0	0	8	1	1	12	7	0	2	13	2	0	1	0	1	10	2	0	9	2	14	7	3	0	6	8	4	0	6	7	3	0	5	0	5	0	1	9	5	0	0	8
Target48	10	4	0	0	0	5	0	5	7	0	5	7	0	1	6	4	0	2	5	9	6	4	0	4	4	0	2	0	0	1	7	1	0	0	4	0	0	0	3	0	4	0	9	7	0	0	2	2	1
Target49	2	4	13	9	8	0	8	3	1	1	3	0	8	3	4	2	5	3	2	3	2	7	5	4	1	14	4	3	9	5	7	5	6	3	2	6	6	6	5	2	2	5	4	5	7	5	1	1	3
Target50	2	5	8	4	1	1	4	5	1	10	0	6	3	7	0	6	6	3	3	4	2	4	3	0	8	6	4	7	7	4	0	1	8	4	0	3	5	4	6	4	4	8	5	2	6	1	6	5	3
HK1	3	1	0	0	0	2	1	1	0	0	0	1	1	3	2	1	2	4	1	1	1	1	0	2	0	3	1	4	4	1	1	0	2	1	0	0	1	2	3	1	4	6	0	0	2	2	1	1	8
HK2	0	0	5	3	1	0	6	0	0	1	0	2	1	0	1	0	0	1	0	2	1	0	1	1	1	6	0	3	4	0	0	0	3	3	0	0	2	2	2	2	2	1	0	1	11	1	0	2	4
HK3	2	3	10	5	6	3	7	1	1	8	0	4	5	6	1	3	4	3	0	4	4	5	0	0	3	10	2	6	9	2	1	1	3	4	3	2	4	6	2	3	3	1	2	7	9	0	2	5	4
HK4	10	4	25	6	7	10	4	5	5	5	11	13	5	5	3	1	10	2	6	10	7	4	6	4	5	19	8	6	18	4	11	9	8	7	7	7	5	7	6	8	4	10	3	5	9	3	7	3	4
HK5	5	3	13	9	8	5	6	5	1	9	9	8	10	6	6	2	5	9	4	3	8	7	8	8	8	12	4	15	15	6	7	12	18	3	2	12	7	6	13	11	5	7	7	6	11	10	7	7	5
HK6	4	3	10	3	3	2	5	3	4	1	4	2	2	5	6	3	4	5	3	1	3	2	2	3	3	12	2	11	12	1	6	2	4	3	2	4	5	3	0	1	5	7	3	1	7	1	5	1	2
HK7	4	7	10	5	4	6	2	6	7	7	2	7	3	6	4	5	5	3	2	5	3	5	4	6	3	8	4	8	10	6	5	5	8	5	5	7	4	7	8	12	5	9	6	8	10	2	4	6	4
HK8	0	0	0	0	0	0	0	0	0	0	0	0	0	0	0	0	0	0	0	0	0	0	0	0	0	0	0	0	0	0	0	0	0	0	0	0	0	0	0	0	0	0	0	0	0	0	0	0	0
HK9	6	3	13	8	5	3	4	7	6	4	12	8	13	6	7	3	9	8	5	4	11	3	7	10	4	21	3	14	11	5	10	12	10	8	9	8	13	6	9	9	11	16	7	10	14	11	7	6	7
HK10	0	13	18	13	8	17	17	14	26	26	26	8	13	14	5	8	16	8	18	9	15	15	34	8	16	24	17	13	23	11	10	8	8	10	9	13	17	13	7	19	5	17	13	20	14	12	14	18	10
HK11	0	0	5	5	0	1	1	0	0	0	0	1	0	1	0	0	2	0	0	0	0	0	1	0	0	3	0	5	1	0	0	0	0	0	0	2	3	0	0	0	0	0	0	0	1	0	0	0	0
HK12	0	0	0	0	0	0	2	1	0	0	0	0	1	1	2	0	1	0	0	0	1	0	1	0	1	2	1	0	0	0	0	0	2	0	0	0	0	0	0	0	0	0	0	0	0	0	0	0	0
HK13	0	0	0	0	0	0	1	0	0	0	0	0	0	0	0	0	0	0	0	0	0	0	0	0	0	0	0	0	0	0	0	2	2	0	0	0	0	0	0	0	0	0	0	0	0	0	0	0	0
HK14	1	2	8	5	3	3	3	3	0	6	3	1	2	5	4	2	7	1	2	3	2	8	2	4	4	6	3	6	14	2	2	1	3	9	2	6	5	5	4	6	3	4	6	2	10	1	1	4	5
HK15	6	1	12	12	9	5	8	3	7	5	9	8	9	3	4	2	10	9	9	9	10	8	9	4	16	11	12	9	10	9	7	7	5	12	6	15	3	15	3	10	5	11	5	3	11	12	8	11	8
HK16	9	5	11	4	1	3	4	1	2	7	0	4	4	5	5	2	8	6	1	5	4	2	1	3	4	6	4	2	10	2	0	1	3	4	1	6	3	4	5	1	6	7	2	1	5	4	0	5	7
HK17	2	2	8	6	3	3	5	6	4	3	4	2	4	1	6	7	5	5	0	6	6	1	6	2	3	12	4	9	5	3	1	1	4	5	3	8	8	4	5	1	2	9	3	6	9	0	0	4	9
HK18	3	1	1	3	2	1	3	1	2	0	0	4	1	0	0	0	4	4	0	1	2	1	1	1	2	4	2	3	6	3	0	1	4	2	0	6	0	0	2	0	3	1	3	0	2	1	0	0	4
HK19	0	0	0	0	0	0	0	0	0	0	0	0	0	0	0	0	0	0	0	0	0	0	0	0	0	0	0	0	0	0	0	0	0	0	0	0	0	0	0	0	0	0	0	0	0	0	0	0	0
HK20	0	0	3	0	0	0	0	0	0	0	0	0	0	0	0	0	0	0	0	0	0	0	0	1	0	0	0	0	0	0	1	0	1	0	0	0	0	0	0	0	0	0	0	0	0	0	0	0	0
HK21	0	0	3	1	0	0	2	0	0	0	0	3	0	0	1	0	1	0	0	0	0	0	0	0	0	3	1	2	2	0	1	0	4	0	1	0	1	0	0	1	0	0	0	0	4	1	2	0	0
HK22	0	0	6	2	0	0	2	0	0	0	0	0	0	1	0	0	3	2	0	0	1	0	0	1	1	14	2	3	3	0	0	0	5	3	0	2	2	0	0	2	4	1	0	0	3	0	1	0	1
HK23	3	8	17	2	7	3	4	4	7	4	6	6	5	8	7	4	8	9	2	3	1	7	0	3	0	5	2	4	10	3	2	4	2	10	8	8	3	7	7	4	8	9	8	8	12	6	6	3	9
HK24	0	0	0	1	1	0	1	1	0	0	0	0	0	1	0	1	0	0	2	0	1	0	0	0	1	0	0	1	1	1	0	1	0	0	0	0	1	0	1	0	0	0	0	0	0	1	0	0	0
HK25	0	0	1	0	0	2	0	0	0	0	0	0	0	0	0	0	1	0	0	0	0	0	0	0	0	1	0	0	0	0	0	0	0	0	0	0	0	0	0	0	0	0	0	0	0	0	0	0	0
HK26	3	1	7	5	0	1	2	0	2	2	1	0	3	3	2	0	1	9	3	0	0	3	3	2	3	11	3	9	13	3	2	0	3	3	3	4	5	5	1	1	4	3	3	2	4	3	3	0	3
HK27	4	1	3	7	2	1	3	2	0	2	3	2	2	1	0	0	1	2	1	1	1	0	1	1	0	5	1	4	4	1	3	1	5	4	3	2	2	1	3	1	3	0	3	1	3	0	1	0	1
HK28	2	4	9	6	5	4	3	5	4	4	1	4	3	2	2	3	4	2	3	4	2	0	4	1	3	6	3	3	5	4	4	3	3	6	6	3	5	1	7	3	2	8	4	3	8	1	1	5	4
HK29	6	1	19	7	3	6	11	2	1	6	1	7	2	6	1	3	5	2	4	6	7	4	7	3	1	11	3	8	9	2	4	3	5	7	1	5	1	3	4	3	3	4	2	3	12	2	3	4	8
HK30	2	2	5	5	3	1	3	0	1	1	0	2	2	2	0	0	2	5	3	3	1	1	1	1	4	5	3	5	2	1	3	2	1	1	0	5	5	1	3	1	2	0	2	1	4	3	0	3	0
HK31	3	6	12	2	1	1	4	6	6	6	4	7	4	1	2	4	4	5	1	3	3	5	1	3	4	6	3	5	8	6	2	2	3	5	3	2	3	1	0	0	2	9	1	5	4	6	2	5	2
HK32	3	1	6	3	2	2	5	0	0	4	1	5	4	0	0	1	2	2	1	2	1	2	2	4	1	6	2	2	5	2	0	1	0	3	1	5	2	0	0	0	0	4	0	2	6	1	1	0	1
HK33	8	12	21	19	11	13	15	15	8	7	2	11	10	10	7	5	9	10	12	6	18	7	8	3	18	11	8	14	27	20	7	11	6	12	13	20	6	9	14	9	9	19	11	10	12	11	5	13	8
HK34	0	0	4	0	0	3	4	0	0	0	0	0	0	2	2	0	5	0	0	0	2	0	1	1	0	3	2	4	0	0	1	1	1	3	0	0	1	0	0	0	0	0	1	0	1	0	0	0	0
HK35	6	2	10	10	5	3	5	4	0	4	3	2	1	0	1	3	4	1	6	1	5	2	3	4	5	7	3	12	7	2	4	5	9	6	1	5	6	3	8	3	5	5	2	0	5	0	2	3	2
HK36	0	0	2	0	0	0	2	0	0	1	0	0	0	0	1	1	0	0	0	1	0	0	0	0	1	1	0	0	0	0	0	0	0	0	0	1	0	0	0	0	0	0	0	0	1	0	0	1	0
HK37	0	2	10	3	5	3	5	4	3	1	1	6	3	2	2	3	4	5	4	4	2	1	6	6	3	15	3	4	9	2	0	1	4	4	1	11	5	3	7	1	4	3	3	6	5	2	4	1	1
HK38	0	0	3	4	0	1	2	1	0	5	0	3	0	3	0	0	4	2	1	0	0	0	0	2	3	4	1	0	1	0	1	0	3	4	0	2	2	0	2	4	1	3	1	1	6	0	2	1	2
HK39	0	0	0	0	0	0	0	0	0	0	0	0	0	0	0	2	0	1	0	0	0	0	0	0	0	0	0	0	0	0	0	0	0	0	0	0	0	0	0	0	0	0	0	0	0	0	0	0	0
HK40	7	2	12	2	0	5	2	1	0	3	0	1	3	2	3	1	5	1	2	3	5	2	2	3	5	7	2	7	3	1	0	3	6	1	0	5	5	4	1	3	3	5	3	4	3	3	2	3	6
HK41	8	4	21	3	5	8	12	4	3	5	2	7	5	6	4	3	9	7	3	2	7	3	6	3	5	16	3	6	8	4	6	4	4	6	8	9	7	4	2	8	3	5	5	1	11	5	5	2	6
HK42	4	5	14	3	1	1	4	7	6	6	5	4	5	2	5	8	6	5	0	6	1	5	3	1	12	7	4	10	8	5	2	5	3	4	4	5	2	5	3	3	5	7	3	5	10	2	2	4	5
HK43	12	5	14	5	3	5	4	4	4	3	2	3	2	2	3	5	7	8	1	5	3	5	3	4	9	8	3	5	14	1	2	7	7	4	18	2	4	3	3	2	6	8	5	5	6	7	3	5	5
HK44	2	0	7	5	3	4	4	1	1	3	0	5	5	2	4	3	6	0	1	1	3	1	1	1	2	8	0	6	1	0	0	0	5	3	0	3	1	1	3	3	3	2	2	2	6	0	1	0	0
HK45	3	3	7	6	2	5	5	2	0	3	1	2	1	8	1	3	3	4	2	4	0	2	4	7	4	15	2	4	7	0	2	2	6	3	0	3	1	3	4	4	1	2	1	2	13	2	2	1	2
HK46	4	0	5	4	2	3	6	5	1	1	0	5	3	0	4	4	1	6	1	5	2	2	0	3	5	3	2	5	11	3	1	2	4	3	1	8	3	2	0	3	1	3	0	0	9	4	1	0	1
HK47	0	0	3	0	0	1	6	0	0	3	0	2	0	1	2	0	0	2	2	0	1	1	1	1	0	7	0	4	2	0	0	0	1	2	0	0	3	1	0	3	0	2	0	0	2	0	3	0	2
HK48	17	13	24	8	12	6	14	11	16	18	37	22	18	11	13	34	13	8	21	24	20	10	9	14	14	21	21	16	20	30	12	9	6	12	25	16	8	21	10	19	15	22	11	12	15	18	17	9	9
HK49	6	0	4	2	4	3	5	0	3	2	0	1	2	1	2	0	4	1	3	0	1	1	2	1	0	11	2	5	6	0	1	3	3	3	0	4	4	1	1	4	3	3	2	1	4	0	1	1	3
HK50	6	7	6	3	2	4	7	4	3	10	1	7	5	6	3	5	1	5	3	4	5	5	5	5	8	13	3	5	11	3	0	3	8	6	2	7	1	4	5	6	1	6	3	3	11	4	2	3	0
[truncated: 951 more columns]

## Sheet: simulated_dataset_2
	cell1	cell2	cell3	cell4	cell5	cell6	cell7	cell8	cell9	cell10	cell11	cell12	cell13	cell14	cell15	cell16	cell17	cell18	cell19	cell20	cell21	cell22	cell23	cell24	cell25	cell26	cell27	cell28	cell29	cell30	cell31	cell32	cell33	cell34	cell35	cell36	cell37	cell38	cell39	cell40	cell41	cell42	cell43	cell44	cell45	cell46	cell47	cell48	cell49
Burn1_TF1	8	9	8	6	6	10	3	14	7	2	7	15	9	6	4	4	14	11	5	14	5	3	14	11	7	14	12	1	7	8	8	2	16	5	7	6	7	9	3	2	2	6	13	5	5	11	5	10	7
Burn1_TF2	13	17	3	11	9	11	3	14	7	4	4	12	9	4	1	6	14	10	6	9	5	5	9	7	11	7	10	5	7	8	15	5	22	13	11	2	6	6	5	7	8	9	3	6	2	9	8	8	12
Burn1_TF3	17	9	15	11	11	16	14	16	10	6	13	26	18	20	7	12	17	17	11	15	15	16	34	10	6	30	17	10	11	15	10	6	11	12	6	2	12	12	6	12	6	5	11	17	10	15	6	8	11
Burn2_TF1	16	10	10	18	16	14	10	17	20	13	6	15	11	7	18	12	12	19	5	15	14	9	12	8	13	20	31	12	16	15	21	21	14	11	4	12	18	10	11	15	12	14	12	15	20	26	15	18	15
Burn3_TF1	15	11	9	4	21	12	5	11	7	5	6	10	11	7	3	4	12	21	6	18	11	4	20	9	8	10	4	4	11	11	13	4	8	5	5	5	4	7	9	7	4	6	5	14	11	16	3	15	13
Burn3_TF2	7	3	3	2	11	10	2	2	7	8	5	14	12	4	3	13	6	8	2	12	8	4	7	11	8	10	6	4	1	7	17	0	7	4	1	3	7	5	7	3	5	3	8	5	3	12	4	2	7
Burn4_TF1	5	10	7	10	14	7	9	10	6	4	3	18	10	4	4	9	11	19	11	7	6	3	8	11	8	11	6	2	6	7	15	2	16	12	12	1	5	3	4	9	5	6	11	12	8	13	5	10	11
Burn5_TF1	3	6	5	10	10	9	9	13	3	2	4	2	9	3	11	5	11	9	4	11	6	4	13	7	5	9	1	4	4	2	6	1	9	3	11	2	4	2	0	1	1	3	8	3	3	7	6	5	8
A1_TF1	6	9	4	7	12	18	5	11	5	8	2	9	8	6	1	5	7	8	5	10	8	7	10	7	10	9	8	8	10	7	5	1	9	4	2	2	3	5	6	5	5	6	7	10	4	9	1	6	8
A1_TF2	10	12	3	4	9	11	8	7	7	3	2	7	11	3	4	6	13	14	5	7	8	2	7	9	7	11	6	8	1	4	8	2	12	3	3	1	4	4	6	10	5	1	2	5	2	12	6	7	5
A2_TF1	17	12	5	7	16	12	6	15	7	7	13	7	6	6	5	11	9	13	9	7	16	3	13	9	11	16	15	6	10	8	19	2	12	5	11	10	7	7	5	8	12	10	9	14	6	13	12	12	10
A3_TF1	1	5	0	0	3	4	0	3	1	1	0	9	2	1	0	0	3	1	2	2	2	0	0	0	3	3	1	1	0	3	5	3	0	3	0	0	1	3	0	0	0	1	0	4	0	0	0	3	1
A3_TF2	3	6	4	0	1	4	0	3	2	0	0	10	3	2	2	0	1	2	0	1	3	0	0	1	3	2	0	0	2	2	1	4	3	1	1	1	2	1	0	0	0	2	2	3	0	4	0	1	0
A4_TF1	22	24	6	18	10	10	19	27	18	7	1	20	23	14	24	17	23	15	16	20	16	0	31	8	16	14	19	13	17	8	23	0	12	19	13	0	20	5	1	10	12	17	8	8	0	22	19	21	17
A4_TF2	14	7	5	15	21	15	14	12	9	13	1	18	7	10	13	8	15	9	7	19	14	0	12	19	13	21	6	9	11	14	9	0	11	13	10	0	9	10	1	9	5	19	8	6	0	22	8	10	15
B1_TF1	17	25	9	4	15	9	14	17	1	6	0	19	7	7	8	10	12	12	6	13	21	0	9	5	17	20	12	7	20	14	22	0	17	26	9	0	19	6	0	7	10	8	15	12	0	15	9	14	10
B1_TF2	6	8	5	9	9	12	3	14	1	5	0	11	10	3	4	8	7	16	3	7	9	0	16	11	2	12	10	10	7	8	12	0	7	7	5	0	3	8	0	6	1	7	7	11	0	8	9	6	12
B2_TF1	41	23	26	30	38	37	27	35	31	27	0	32	29	8	24	14	67	46	32	30	17	0	35	23	18	33	21	23	16	21	20	0	40	27	15	0	28	21	0	18	28	29	23	45	0	25	30	32	46
B3_TF1	9	22	6	6	8	13	9	9	6	5	0	13	8	4	6	1	15	16	9	8	11	0	16	5	13	9	5	6	6	16	17	0	23	6	5	0	1	9	0	3	10	6	4	17	0	12	6	3	8
B3_TF2	15	10	6	14	17	20	11	13	18	8	0	17	7	8	9	7	9	25	10	20	16	0	18	9	7	17	23	8	11	12	32	0	5	6	10	0	8	11	0	6	14	3	4	21	0	16	13	12	22
B4_TF1	11	15	11	11	12	14	5	14	21	7	0	23	20	1	12	11	19	12	5	16	16	0	13	7	10	13	10	14	9	6	18	0	13	9	5	0	16	4	0	19	15	5	7	13	0	26	9	9	13
B4_TF2	14	13	7	9	13	14	5	14	12	7	0	19	6	4	7	8	7	14	4	13	7	0	7	10	6	10	13	8	9	9	15	0	17	4	11	0	5	3	0	10	5	5	5	19	0	6	8	10	12
B5_TF1	23	18	11	11	13	14	5	12	5	5	0	10	13	2	8	11	12	9	7	12	6	0	12	9	8	6	10	7	4	13	11	0	12	12	7	0	7	6	0	8	5	6	6	16	0	6	4	15	9
B6_TF1	12	16	6	7	17	13	5	19	11	1	0	13	10	3	5	9	15	14	8	10	10	0	20	12	8	19	10	6	8	10	22	0	17	9	12	0	1	3	0	14	4	7	6	9	0	10	7	7	11
C1_TF1	5	12	2	7	7	6	6	9	7	2	0	7	10	0	5	4	13	4	2	6	11	0	7	11	4	2	4	10	8	10	8	0	9	3	3	0	4	6	0	2	8	10	6	7	0	15	6	3	8
C1_TF2	5	17	5	5	7	6	4	7	6	1	0	11	4	0	4	8	10	9	5	8	6	0	8	8	5	6	14	4	2	4	5	0	12	3	9	0	3	9	0	6	6	3	3	12	0	9	4	4	6
C2_TF1	8	10	7	0	15	15	1	17	8	0	0	9	2	0	3	0	13	14	4	10	14	0	11	0	0	14	10	0	9	5	17	0	12	6	6	0	3	7	0	14	1	8	0	0	0	9	0	18	0
C3_TF1	0	4	1	9	0	0	1	0	1	0	0	1	9	0	5	8	0	0	0	0	4	0	5	9	9	5	0	4	0	1	0	0	0	0	3	0	4	1	0	2	5	1	8	11	0	0	8	0	6
C4_TF1	2	3	0	9	0	0	4	0	1	18	16	0	13	7	0	25	0	0	0	0	0	16	0	17	23	0	0	19	0	2	0	5	0	0	0	11	1	0	3	0	18	0	9	15	4	0	8	0	18
C4_TF2	0	0	0	11	0	0	3	0	0	3	4	0	9	5	4	5	0	0	0	0	0	4	0	5	5	0	0	6	1	0	0	1	0	0	0	2	1	0	5	0	8	0	6	20	3	0	8	0	7
C5_TF1	15	3	7	0	6	3	5	10	7	2	6	11	0	3	0	0	7	14	5	7	6	4	10	0	0	8	10	0	4	8	12	2	7	3	4	4	0	0	7	5	0	3	0	0	7	15	0	10	0
C6_TF1	15	21	12	0	14	11	0	6	8	0	0	14	0	0	0	0	11	21	6	3	11	0	10	0	0	13	11	0	7	12	27	0	22	8	4	0	0	12	0	7	0	7	0	0	0	17	0	9	0
C6_TF2	14	16	6	0	22	22	0	13	9	0	0	19	0	0	0	0	16	15	6	6	8	0	12	0	0	13	12	0	5	6	10	0	18	6	6	0	0	5	0	6	0	4	0	0	0	20	0	9	0
C7_TF1	0	0	0	11	0	0	0	0	0	0	0	0	8	0	0	17	0	0	0	0	0	0	0	10	9	0	0	6	0	0	0	0	0	0	0	0	0	0	0	0	7	0	10	13	0	0	7	0	20
C7_TF2	0	0	0	9	0	0	0	0	0	0	0	0	8	0	0	8	0	0	0	0	0	0	0	2	8	0	0	4	0	0	0	0	0	0	0	0	0	0	0	0	4	0	3	7	0	0	4	0	4
C8_TF1	24	31	19	25	27	33	0	29	20	0	0	15	19	0	0	34	26	18	21	32	25	0	22	33	24	22	34	3	14	19	25	0	13	24	22	0	0	11	0	20	0	0	6	30	0	25	3	27	23
C8_TF2	7	7	9	7	16	9	0	10	2	0	0	10	7	0	0	8	8	11	7	3	7	0	12	6	1	6	6	5	5	5	5	0	13	6	4	0	0	4	0	2	1	1	1	8	0	6	1	12	7
C8_TF3	27	24	14	19	18	12	0	23	24	0	0	18	12	0	0	8	25	23	14	20	11	0	23	11	22	21	11	3	10	13	31	0	27	7	9	0	0	16	0	13	0	2	10	28	0	24	2	11	34
C9_TF1	11	15	7	0	18	16	0	19	9	0	0	12	0	0	0	0	13	14	3	6	4	0	11	0	0	10	12	0	3	10	29	0	13	7	8	0	0	7	0	7	0	0	0	0	0	6	0	8	0
C9_TF2	3	5	0	0	15	6	0	7	3	0	0	9	0	0	0	0	2	3	5	7	2	0	11	0	0	5	3	0	2	5	7	0	8	3	2	0	0	0	0	5	0	0	0	0	0	6	0	5	0
C10_TF1	18	12	9	0	11	25	0	15	21	0	0	21	0	0	0	0	27	12	12	12	20	0	21	0	0	15	18	0	8	16	17	0	12	8	9	0	0	8	0	4	0	0	0	0	0	11	0	10	0
C10_TF2	5	8	3	0	14	10	0	8	5	0	0	7	0	0	0	0	10	8	8	8	3	0	8	0	0	6	5	0	3	5	12	0	8	4	4	0	0	1	0	4	0	0	0	0	0	7	0	5	0
C11_TF1	12	8	3	0	7	10	0	13	12	0	0	10	0	0	0	0	6	18	3	8	8	0	8	0	0	7	5	0	5	3	13	0	12	10	2	0	0	5	0	11	0	0	0	0	0	3	0	6	0
C12_TF1	0	0	0	5	0	0	0	0	0	0	0	0	4	0	0	5	0	0	0	0	0	0	0	7	10	0	0	0	0	0	0	0	0	0	0	0	0	0	0	0	0	0	6	10	0	0	0	0	10
C12_TF2	0	0	0	7	0	0	0	0	0	0	0	0	16	0	0	4	0	0	0	0	0	0	0	13	8	0	0	0	0	0	0	0	0	0	0	0	0	0	0	0	0	0	1	8	0	0	0	0	8
C13_TF1	0	0	0	8	0	0	0	0	0	0	0	0	12	0	0	20	0	0	0	0	0	0	0	13	11	0	0	0	0	0	0	0	0	0	0	0	0	0	0	0	0	0	5	16	0	0	0	0	21
C14_TF1	0	0	0	5	0	0	0	0	0	0	0	0	5	0	0	11	0	0	0	0	0	0	0	15	14	0	0	0	0	0	0	0	0	0	0	0	0	0	0	0	0	0	3	8	0	0	0	0	4
C14_TF2	0	0	0	7	0	0	0	0	0	0	0	0	9	0	0	8	0	0	0	0	0	0	0	8	8	0	0	0	0	0	0	0	0	0	0	0	0	0	0	0	0	0	2	6	0	0	0	0	7
D1_TF1	9	17	11	0	18	12	0	8	7	0	0	14	0	0	0	0	11	13	8	8	1	0	9	0	0	15	12	0	6	3	13	0	20	3	14	0	0	5	0	6	0	0	0	0	0	18	0	20	0
D2_TF1	13	6	1	0	0	16	0	12	0	0	0	3	0	0	0	0	9	3	11	7	3	0	1	0	0	15	15	0	4	6	20	0	0	2	3	0	0	0	0	6	0	0	0	0	0	9	0	12	0
D3_TF1	0	18	2	0	6	0	0	3	1	0	0	11	0	0	0	0	0	7	1	0	0	0	8	0	0	0	0	0	1	0	0	0	16	2	3	0	0	0	0	0	0	0	0	0	0	0	0	2	0
D4_TF1	0	20	1	13	16	0	13	0	11	10	14	20	6	16	12	8	0	19	1	0	0	9	22	12	13	3	0	8	2	0	0	3	23	0	5	13	8	16	21	0	11	14	12	17	8	0	9	0	9
D4_TF2	0	20	1	4	16	2	11	1	12	11	5	12	5	11	7	7	0	11	0	0	2	6	25	4	17	0	0	5	2	0	0	8	16	0	6	5	5	7	10	0	5	9	6	11	2	0	4	0	14
D5_TF1	14	0	1	10	0	16	8	16	9	5	13	0	9	10	8	8	10	0	11	10	11	4	0	7	6	18	9	6	4	8	13	10	0	5	3	3	3	6	10	7	4	12	12	14	2	7	5	10	13
D5_TF2	10	0	2	6	0	7	5	15	6	3	4	0	7	0	9	9	7	0	7	8	14	4	0	11	4	15	10	5	0	6	8	12	0	4	4	4	6	9	5	5	7	5	9	18	9	12	8	8	9
D6_TF1	7	0	1	0	0	10	0	12	0	0	0	0	0	0	0	0	5	0	5	6	3	0	0	0	0	8	4	0	2	4	12	0	0	0	0	0	0	0	0	2	0	0	0	0	0	9	0	8	0
D7_TF1	0	32	1	0	13	0	0	0	0	0	0	20	0	0	0	0	0	19	0	0	0	0	14	0	0	0	0	0	0	0	0	0	25	0	0	0	0	0	0	0	0	0	0	0	0	0	0	0	0
D7_TF2	0	18	2	0	25	0	0	0	0	0	0	12	0	0	0	0	0	16	0	0	0	0	14	0	0	0	0	0	1	0	0	0	21	0	0	0	0	0	0	0	0	0	0	0	0	0	0	0	0
D8_TF1	12	12	0	0	11	8	0	12	0	0	0	10	0	0	0	0	9	23	1	6	8	0	8	0	0	10	9	0	0	4	8	0	27	0	0	0	0	0	0	0	0	0	0	0	0	13	0	6	0
D9_TF1	15	0	0	0	0	12	0	13	0	0	0	0	0	0	0	0	12	0	0	3	3	0	0	0	0	6	7	0	0	3	6	0	0	0	0	0	0	0	0	0	0	0	0	0	0	12	0	6	0
D9_TF2	13	0	0	0	0	36	0	21	0	0	0	0	0	0	0	0	13	0	0	16	1	0	0	0	0	19	14	0	0	19	20	0	0	0	0	0	0	0	0	0	0	0	0	0	0	25	0	4	0
D10_TF1	12	0	0	0	0	25	0	26	0	0	0	0	0	0	0	0	30	0	0	23	3	0	0	0	0	16	18	0	0	19	21	0	0	0	0	0	0	0	0	0	0	0	0	0	0	23	0	8	0
D11_TF1	15	0	0	0	0	20	0	7	0	0	0	0	0	0	0	0	16	0	0	12	3	0	0	0	0	12	18	0	0	7	15	0	0	0	0	0	0	0	0	0	0	0	0	0	0	5	0	3	0
D11_TF2	5	0	0	0	0	14	0	10	0	0	0	0	0	0	0	0	10	0	0	6	5	0	0	0	0	12	10	0	0	13	15	0	0	0	0	0	0	0	0	0	0	0	0	0	0	13	0	4	0
D12_TF1	0	19	0	0	21	0	0	0	0	0	0	20	0	0	0	0	0	16	0	0	0	0	8	0	0	0	0	0	0	0	0	0	25	0	0	0	0	0	0	0	0	0	0	0	0	0	0	0	0
D12_TF2	0	15	0	0	13	0	0	0	0	0	0	15	0	0	0	0	0	19	0	0	0	0	12	0	0	0	0	0	0	0	0	0	14	0	0	0	0	0	0	0	0	0	0	0	0	0	0	0	0
D12_TF3	0	14	0	0	10	0	0	0	0	0	0	10	0	0	0	0	0	10	0	0	0	0	11	0	0	0	0	0	0	0	0	0	15	0	0	0	0	0	0	0	0	0	0	0	0	0	0	0	0
D13_TF1	0	5	0	0	7	0	0	0	0	0	0	12	0	0	0	0	0	5	0	0	0	0	14	0	0	0	0	0	0	0	0	0	9	0	0	0	0	0	0	0	0	0	0	0	0	0	0	0	0
D13_TF2	0	22	0	0	10	0	0	0	0	0	0	12	0	0	0	0	0	11	0	0	0	0	11	0	0	0	0	0	0	0	0	0	14	0	0	0	0	0	0	0	0	0	0	0	0	0	0	0	0
D14_TF1	0	19	0	0	15	0	0	0	0	0	0	14	0	0	0	0	0	8	0	0	0	0	12	0	0	0	0	0	0	0	0	0	8	0	0	0	0	0	0	0	0	0	0	0	0	0	0	0	0
D14_TF2	0	9	0	0	18	0	0	0	0	0	0	7	0	0	0	0	0	8	0	0	0	0	5	0	0	0	0	0	0	0	0	0	11	0	0	0	0	0	0	0	0	0	0	0	0	0	0	0	0
E1_TF1	0	0	0	4	0	0	0	0	0	0	0	0	4	0	0	6	0	0	0	0	0	0	0	3	10	0	0	0	0	0	0	0	0	0	0	0	0	0	0	0	0	0	0	10	0	0	0	0	8
E2_TF1	15	12	16	2	12	13	14	17	18	12	14	17	5	14	10	2	18	26	19	17	23	15	21	2	1	20	13	16	16	14	13	22	19	9	18	55	16	14	14	23	12	17	18	0	10	15	12	17	4
E3_TF1	2	9	0	8	1	3	0	5	1	0	1	2	5	0	0	1	2	2	0	2	0	1	4	1	7	4	2	0	1	3	3	0	3	3	0	0	2	2	0	1	0	1	0	17	0	0	0	2	17
E3_TF2	7	2	2	30	3	2	0	1	3	0	0	5	1	0	1	3	7	1	0	2	5	0	5	1	8	2	0	2	2	3	0	0	3	0	2	0	1	3	1	0	1	4	1	29	1	5	1	4	30
E3_TF3	0	4	1	15	11	3	3	1	0	0	0	1	2	1	0	3	1	4	1	2	1	0	2	7	6	2	2	0	0	2	3	0	8	3	3	0	1	0	0	2	1	1	1	21	1	3	2	0	17
E4_TF1	22	20	10	0	16	20	20	14	9	9	14	13	11	6	11	10	15	15	9	8	15	16	13	6	0	10	17	5	5	5	15	7	23	10	18	12	8	18	9	15	13	4	3	0	13	15	8	13	0
E5_TF1	1	1	2	9	2	0	0	3	0	0	0	3	6	0	0	0	1	9	0	2	0	0	1	2	4	2	0	0	0	1	0	0	1	0	1	0	0	3	1	0	1	1	1	19	0	3	1	3	12
F1_TF1	7	0	0	0	0	24	0	20	0	0	0	0	0	0	0	0	19	0	0	0	0	0	0	0	0	21	14	0	0	24	13	0	0	0	0	0	0	0	0	0	0	0	0	0	0	17	0	0	0
F2_TF1	7	18	4	11	12	3	1	0	7	6	8	9	4	6	5	11	12	9	6	15	8	12	17	8	6	12	5	6	4	0	1	11	17	6	6	1	8	3	7	9	6	12	6	18	5	3	5	4	8
F2_TF2	10	14	7	16	15	2	4	2	5	2	4	9	6	8	7	9	5	13	6	7	7	4	14	13	11	9	0	12	3	4	4	7	8	7	10	4	4	8	7	9	9	9	9	10	7	2	5	8	6
F3_TF1	0	0	0	0	0	2	0	21	0	0	0	0	0	0	0	0	0	0	0	0	0	0	0	0	0	0	2	0	0	12	7	0	0	0	0	0	0	0	0	0	0	0	0	0	0	0	0	0	0
F3_TF2	0	0	0	0	0	2	0	4	0	0	0	0	0	0	0	0	0	0	0	0	0	0	0	0	0	0	1	0	0	9	3	0	0	0	0	0	1	0	0	0	0	0	0	0	0	0	0	0	0
F3_TF3	0	0	0	0	0	0	1	9	0	0	0	0	0	0	0	0	0	0	0	0	0	0	0	0	0	0	0	0	0	13	7	0	0	0	0	0	0	0	0	0	0	0	0	0	0	0	0	0	0
F4_TF1	18	17	14	14	22	22	13	0	10	7	13	20	21	13	4	17	11	18	20	20	12	10	10	12	7	13	0	20	6	2	5	32	17	9	17	3	8	15	2	10	12	7	5	17	5	16	11	13	9
F4_TF2	8	13	7	10	19	16	10	0	13	12	8	15	11	19	15	10	14	9	4	12	10	8	15	10	8	10	5	10	9	3	8	8	14	12	9	15	6	4	9	6	10	10	13	11	9	13	9	17	13
F5_TF1	0	0	0	0	0	0	0	21	0	0	0	0	0	0	0	0	0	0	0	0	0	0	0	0	0	0	3	0	0	0	0	0	0	0	0	0	0	0	0	0	0	0	1	0	0	0	0	0	0
G1_TF1	0	21	0	0	11	0	0	0	0	0	0	26	0	0	0	0	0	19	0	0	0	0	16	0	0	0	0	0	0	0	0	0	25	0	0	0	0	0	0	0	0	0	0	0	0	0	0	0	0
G1_TF2	0	17	0	0	7	0	0	0	0	0	0	20	0	0	0	0	0	22	0	0	0	0	17	0	0	0	0	0	0	0	0	0	24	0	0	0	0	0	0	0	0	0	0	0	0	0	0	0	0
G2_TF1	0	15	0	0	6	0	0	0	0	0	0	12	0	0	0	0	0	9	0	0	0	0	12	0	0	0	0	0	0	0	0	0	18	0	0	0	0	0	0	0	0	0	0	0	0	0	0	0	0
G2_TF2	0	9	0	0	15	0	0	0	0	0	0	10	0	0	0	0	0	14	0	0	0	0	6	0	0	0	0	0	0	0	0	0	8	0	0	0	0	0	0	0	0	0	0	0	0	0	0	0	0
G2_TF3	0	20	0	0	4	0	0	0	0	0	0	10	0	0	0	0	0	18	0	0	0	0	8	0	0	0	0	0	0	0	0	0	14	0	0	0	0	0	0	0	0	0	0	0	0	0	0	0	0
G2_TF4	0	13	0	0	3	0	0	0	0	0	0	21	0	0	0	0	0	21	0	0	0	0	13	0	0	0	0	0	0	0	0	0	21	0	0	0	0	0	0	0	0	0	0	0	0	0	0	0	0
G2_TF5	0	8	0	0	9	0	0	0	0	0	0	14	0	0	0	0	0	12	0	0	0	0	8	0	0	0	0	0	0	0	0	0	8	0	0	0	0	0	0	0	0	0	0	0	0	0	0	0	0
G3_TF1	0	6	0	0	14	0	0	0	0	0	0	6	0	0	0	0	0	3	0	0	0	0	5	0	0	0	0	0	0	0	0	0	5	0	0	0	0	0	0	0	0	0	0	0	0	0	0	0	0
G4_TF1	0	13	0	0	8	0	0	0	0	0	0	11	0	0	0	0	0	11	0	0	0	0	10	0	0	0	0	0	0	0	0	0	14	0	0	0	0	0	0	0	0	0	0	0	0	0	0	0	0
G4_TF2	0	8	0	0	8	0	0	0	0	0	0	9	0	0	0	0	0	9	0	0	0	0	6	0	0	0	0	0	0	0	0	0	6	0	0	0	0	0	0	0	0	0	0	0	0	0	0	0	0
G4_TF3	0	10	0	0	5	0	0	0	0	0	0	9	0	0	0	0	0	6	0	0	0	0	4	0	0	0	0	0	0	0	0	0	15	0	0	0	0	0	0	0	0	0	0	0	0	0	0	0	0
G5_TF1	0	22	0	0	6	0	0	0	0	0	0	27	0	0	0	0	0	6	0	0	0	0	0	0	0	0	0	0	0	0	0	0	14	0	0	0	0	0	0	0	0	0	0	0	0	0	0	0	0
G5_TF2	0	7	0	0	0	0	0	0	0	0	0	18	0	0	0	0	0	9	0	0	0	0	0	0	0	0	0	0	0	0	0	0	9	0	0	0	0	0	0	0	0	0	0	0	0	0	0	0	0
[truncated: 451 more columns]

## Sheet: simulated_dataset_3
	cell1	cell2	cell3	cell4	cell5	cell6	cell7	cell8	cell9	cell10	cell11	cell12	cell13	cell14	cell15	cell16	cell17	cell18	cell19	cell20	cell21	cell22	cell23	cell24	cell25	cell26	cell27	cell28	cell29	cell30	cell31	cell32	cell33	cell34	cell35	cell36	cell37	cell38	cell39	cell40	cell41	cell42	cell43	cell44	cell45	cell46	cell47	cell48	cell49
Burn1_TF1	8	9	8	6	6	10	3	14	7	2	7	15	9	6	4	4	14	11	5	14	5	3	14	11	7	14	12	1	7	8	8	2	16	5	7	6	7	9	3	2	2	6	13	5	5	11	5	10	7
Burn1_TF2	13	17	3	11	9	11	3	14	7	4	4	12	9	4	1	6	14	10	6	9	5	5	9	7	11	7	10	5	7	8	15	5	22	13	11	2	6	6	5	7	8	9	3	6	2	9	8	8	12
Burn1_TF3	17	9	15	11	11	16	14	16	10	6	13	26	18	20	7	12	17	17	11	15	15	16	34	10	6	30	17	10	11	15	10	6	11	12	6	2	12	12	6	12	6	5	11	17	10	15	6	8	11
Burn2_TF1	16	10	10	18	16	14	10	17	20	13	6	15	11	7	18	12	12	19	5	15	14	9	12	8	13	20	31	12	16	15	21	21	14	11	4	12	18	10	11	15	12	14	12	15	20	26	15	18	15
Burn3_TF1	15	11	9	4	21	12	5	11	7	5	6	10	11	7	3	4	12	21	6	18	11	4	20	9	8	10	4	4	11	11	13	4	8	5	5	5	4	7	9	7	4	6	5	14	11	16	3	15	13
Burn3_TF2	7	3	3	2	11	10	2	2	7	8	5	14	12	4	3	13	6	8	2	12	8	4	7	11	8	10	6	4	1	7	17	0	7	4	1	3	7	5	7	3	5	3	8	5	3	12	4	2	7
Burn4_TF1	5	10	7	10	14	7	9	10	6	4	3	18	10	4	4	9	11	19	11	7	6	3	8	11	8	11	6	2	6	7	15	2	16	12	12	1	5	3	4	9	5	6	11	12	8	13	5	10	11
Burn5_TF1	3	6	5	10	10	9	9	13	3	2	4	2	9	3	11	5	11	9	4	11	6	4	13	7	5	9	1	4	4	2	6	1	9	3	11	2	4	2	0	1	1	3	8	3	3	7	6	5	8
A1_TF1	6	9	4	7	12	18	5	11	5	8	2	9	8	6	1	5	7	8	5	10	8	7	10	7	10	9	8	8	10	7	5	1	9	4	2	2	3	5	6	5	5	6	7	10	4	9	1	6	8
A1_TF2	10	12	3	4	9	11	8	7	7	3	2	7	11	3	4	6	13	14	5	7	8	2	7	9	7	11	6	8	1	4	8	2	12	3	3	1	4	4	6	10	5	1	2	5	2	12	6	7	5
A2_TF1	17	12	5	7	16	12	6	15	7	7	13	7	6	6	5	11	9	13	9	7	16	3	13	9	11	16	15	6	10	8	19	2	12	5	11	10	7	7	5	8	12	10	9	14	6	13	12	12	10
A3_TF1	1	5	0	0	3	4	0	3	1	1	0	9	2	1	0	0	3	1	2	2	2	0	0	0	3	3	1	1	0	3	5	3	0	3	0	0	1	3	0	0	0	1	0	4	0	0	0	3	1
A3_TF2	3	6	4	0	1	4	0	3	2	0	0	10	3	2	2	0	1	2	0	1	3	0	0	1	3	2	0	0	2	2	1	4	3	1	1	1	2	1	0	0	0	2	2	3	0	4	0	1	0
A4_TF1	22	24	6	18	10	10	19	27	18	7	1	20	23	14	24	17	23	15	16	20	16	0	31	8	16	14	19	13	17	8	23	0	12	19	13	0	20	5	1	10	12	17	8	8	0	22	19	21	17
A4_TF2	14	7	5	15	21	15	14	12	9	13	1	18	7	10	13	8	15	9	7	19	14	0	12	19	13	21	6	9	11	14	9	0	11	13	10	0	9	10	1	9	5	19	8	6	0	22	8	10	15
B1_TF1	17	25	9	4	15	9	14	17	1	6	0	19	7	7	8	10	12	12	6	13	21	0	9	5	17	20	12	7	20	14	22	0	17	26	9	0	19	6	0	7	10	8	15	12	0	15	9	14	10
B1_TF2	6	8	5	9	9	12	3	14	1	5	0	11	10	3	4	8	7	16	3	7	9	0	16	11	2	12	10	10	7	8	12	0	7	7	5	0	3	8	0	6	1	7	7	11	0	8	9	6	12
B2_TF1	41	23	26	30	38	37	27	35	31	27	0	32	29	8	24	14	67	46	32	30	17	0	35	23	18	33	21	23	16	21	20	0	40	27	15	0	28	21	0	18	28	29	23	45	0	25	30	32	46
B3_TF1	9	22	6	6	8	13	9	9	6	5	0	13	8	4	6	1	15	16	9	8	11	0	16	5	13	9	5	6	6	16	17	0	23	6	5	0	1	9	0	3	10	6	4	17	0	12	6	3	8
B3_TF2	15	10	6	14	17	20	11	13	18	8	0	17	7	8	9	7	9	25	10	20	16	0	18	9	7	17	23	8	11	12	32	0	5	6	10	0	8	11	0	6	14	3	4	21	0	16	13	12	22
B4_TF1	11	15	11	11	12	14	5	14	21	7	0	23	20	1	12	11	19	12	5	16	16	0	13	7	10	13	10	14	9	6	18	0	13	9	5	0	16	4	0	19	15	5	7	13	0	26	9	9	13
B4_TF2	14	13	7	9	13	14	5	14	12	7	0	19	6	4	7	8	7	14	4	13	7	0	7	10	6	10	13	8	9	9	15	0	17	4	11	0	5	3	0	10	5	5	5	19	0	6	8	10	12
B5_TF1	23	18	11	11	13	14	5	12	5	5	0	10	13	2	8	11	12	9	7	12	6	0	12	9	8	6	10	7	4	13	11	0	12	12	7	0	7	6	0	8	5	6	6	16	0	6	4	15	9
B6_TF1	12	16	6	7	17	13	5	19	11	1	0	13	10	3	5	9	15	14	8	10	10	0	20	12	8	19	10	6	8	10	22	0	17	9	12	0	1	3	0	14	4	7	6	9	0	10	7	7	11
C1_TF1	5	12	2	7	7	6	6	9	7	2	0	7	10	0	5	4	13	4	2	6	11	0	7	11	4	2	4	10	8	10	8	0	9	3	3	0	4	6	0	2	8	10	6	7	0	15	6	3	8
C1_TF2	5	17	5	5	7	6	4	7	6	1	0	11	4	0	4	8	10	9	5	8	6	0	8	8	5	6	14	4	2	4	5	0	12	3	9	0	3	9	0	6	6	3	3	12	0	9	4	4	6
C2_TF1	8	10	7	0	15	15	1	17	8	0	0	9	2	0	3	0	13	14	4	10	14	0	11	0	0	14	10	0	9	5	17	0	12	6	6	0	3	7	0	14	1	8	0	0	0	9	0	18	0
C3_TF1	0	4	1	9	0	0	1	0	1	0	0	1	9	0	5	8	0	0	0	0	4	0	5	9	9	5	0	4	0	1	0	0	0	0	3	0	4	1	0	2	5	1	8	11	0	0	8	0	6
C4_TF1	2	3	0	9	0	0	4	0	1	18	16	0	13	7	0	25	0	0	0	0	0	16	0	17	23	0	0	19	0	2	0	5	0	0	0	11	1	0	3	0	18	0	9	15	4	0	8	0	18
C4_TF2	0	0	0	11	0	0	3	0	0	3	4	0	9	5	4	5	0	0	0	0	0	4	0	5	5	0	0	6	1	0	0	1	0	0	0	2	1	0	5	0	8	0	6	20	3	0	8	0	7
C5_TF1	15	3	7	0	6	3	5	10	7	2	6	11	0	3	0	0	7	14	5	7	6	4	10	0	0	8	10	0	4	8	12	2	7	3	4	4	0	0	7	5	0	3	0	0	7	15	0	10	0
C6_TF1	15	21	12	0	14	11	0	6	8	0	0	14	0	0	0	0	11	21	6	3	11	0	10	0	0	13	11	0	7	12	27	0	22	8	4	0	0	12	0	7	0	7	0	0	0	17	0	9	0
C6_TF2	14	16	6	0	22	22	0	13	9	0	0	19	0	0	0	0	16	15	6	6	8	0	12	0	0	13	12	0	5	6	10	0	18	6	6	0	0	5	0	6	0	4	0	0	0	20	0	9	0
C7_TF1	0	0	0	11	0	0	0	0	0	0	0	0	8	0	0	17	0	0	0	0	0	0	0	10	9	0	0	6	0	0	0	0	0	0	0	0	0	0	0	0	7	0	10	13	0	0	7	0	20
C7_TF2	0	0	0	9	0	0	0	0	0	0	0	0	8	0	0	8	0	0	0	0	0	0	0	2	8	0	0	4	0	0	0	0	0	0	0	0	0	0	0	0	4	0	3	7	0	0	4	0	4
C8_TF1	24	31	19	25	27	33	0	29	20	0	0	15	19	0	0	34	26	18	21	32	25	0	22	33	24	22	34	3	14	19	25	0	13	24	22	0	0	11	0	20	0	0	6	30	0	25	3	27	23
C8_TF2	7	7	9	7	16	9	0	10	2	0	0	10	7	0	0	8	8	11	7	3	7	0	12	6	1	6	6	5	5	5	5	0	13	6	4	0	0	4	0	2	1	1	1	8	0	6	1	12	7
C8_TF3	27	24	14	19	18	12	0	23	24	0	0	18	12	0	0	8	25	23	14	20	11	0	23	11	22	21	11	3	10	13	31	0	27	7	9	0	0	16	0	13	0	2	10	28	0	24	2	11	34
C9_TF1	11	15	7	0	18	16	0	19	9	0	0	12	0	0	0	0	13	14	3	6	4	0	11	0	0	10	12	0	3	10	29	0	13	7	8	0	0	7	0	7	0	0	0	0	0	6	0	8	0
C9_TF2	3	5	0	0	15	6	0	7	3	0	0	9	0	0	0	0	2	3	5	7	2	0	11	0	0	5	3	0	2	5	7	0	8	3	2	0	0	0	0	5	0	0	0	0	0	6	0	5	0
C10_TF1	18	12	9	0	11	25	0	15	21	0	0	21	0	0	0	0	27	12	12	12	20	0	21	0	0	15	18	0	8	16	17	0	12	8	9	0	0	8	0	4	0	0	0	0	0	11	0	10	0
C10_TF2	5	8	3	0	14	10	0	8	5	0	0	7	0	0	0	0	10	8	8	8	3	0	8	0	0	6	5	0	3	5	12	0	8	4	4	0	0	1	0	4	0	0	0	0	0	7	0	5	0
C11_TF1	12	8	3	0	7	10	0	13	12	0	0	10	0	0	0	0	6	18	3	8	8	0	8	0	0	7	5	0	5	3	13	0	12	10	2	0	0	5	0	11	0	0	0	0	0	3	0	6	0
C12_TF1	0	0	0	5	0	0	0	0	0	0	0	0	4	0	0	5	0	0	0	0	0	0	0	7	10	0	0	0	0	0	0	0	0	0	0	0	0	0	0	0	0	0	6	10	0	0	0	0	10
C12_TF2	0	0	0	7	0	0	0	0	0	0	0	0	16	0	0	4	0	0	0	0	0	0	0	13	8	0	0	0	0	0	0	0	0	0	0	0	0	0	0	0	0	0	1	8	0	0	0	0	8
C13_TF1	0	0	0	8	0	0	0	0	0	0	0	0	12	0	0	20	0	0	0	0	0	0	0	13	11	0	0	0	0	0	0	0	0	0	0	0	0	0	0	0	0	0	5	16	0	0	0	0	21
C14_TF1	0	0	0	5	0	0	0	0	0	0	0	0	5	0	0	11	0	0	0	0	0	0	0	15	14	0	0	0	0	0	0	0	0	0	0	0	0	0	0	0	0	0	3	8	0	0	0	0	4
C14_TF2	0	0	0	7	0	0	0	0	0	0	0	0	9	0	0	8	0	0	0	0	0	0	0	8	8	0	0	0	0	0	0	0	0	0	0	0	0	0	0	0	0	0	2	6	0	0	0	0	7
D1_TF1	9	17	11	0	18	12	0	8	7	0	0	14	0	0	0	0	11	13	8	8	1	0	9	0	0	15	12	0	6	3	13	0	20	3	14	0	0	5	0	6	0	0	0	0	0	18	0	20	0
D2_TF1	13	6	1	0	0	16	0	12	0	0	0	3	0	0	0	0	9	3	11	7	3	0	1	0	0	15	15	0	4	6	20	0	0	2	3	0	0	0	0	6	0	0	0	0	0	9	0	12	0
D3_TF1	0	18	2	0	6	0	0	3	1	0	0	11	0	0	0	0	0	7	1	0	0	0	8	0	0	0	0	0	1	0	0	0	16	2	3	0	0	0	0	0	0	0	0	0	0	0	0	2	0
D4_TF1	0	20	1	13	16	0	13	0	11	10	14	20	6	16	12	8	0	19	1	0	0	9	22	12	13	3	0	8	2	0	0	3	23	0	5	13	8	16	21	0	11	14	12	17	8	0	9	0	9
D4_TF2	0	20	1	4	16	2	11	1	12	11	5	12	5	11	7	7	0	11	0	0	2	6	25	4	17	0	0	5	2	0	0	8	16	0	6	5	5	7	10	0	5	9	6	11	2	0	4	0	14
D5_TF1	14	0	1	10	0	16	8	16	9	5	13	0	9	10	8	8	10	0	11	10	11	4	0	7	6	18	9	6	4	8	13	10	0	5	3	3	3	6	10	7	4	12	12	14	2	7	5	10	13
D5_TF2	10	0	2	6	0	7	5	15	6	3	4	0	7	0	9	9	7	0	7	8	14	4	0	11	4	15	10	5	0	6	8	12	0	4	4	4	6	9	5	5	7	5	9	18	9	12	8	8	9
D6_TF1	7	0	1	0	0	10	0	12	0	0	0	0	0	0	0	0	5	0	5	6	3	0	0	0	0	8	4	0	2	4	12	0	0	0	0	0	0	0	0	2	0	0	0	0	0	9	0	8	0
D7_TF1	0	32	1	0	13	0	0	0	0	0	0	20	0	0	0	0	0	19	0	0	0	0	14	0	0	0	0	0	0	0	0	0	25	0	0	0	0	0	0	0	0	0	0	0	0	0	0	0	0
D7_TF2	0	18	2	0	25	0	0	0	0	0	0	12	0	0	0	0	0	16	0	0	0	0	14	0	0	0	0	0	1	0	0	0	21	0	0	0	0	0	0	0	0	0	0	0	0	0	0	0	0
D8_TF1	12	12	0	0	11	8	0	12	0	0	0	10	0	0	0	0	9	23	1	6	8	0	8	0	0	10	9	0	0	4	8	0	27	0	0	0	0	0	0	0	0	0	0	0	0	13	0	6	0
D9_TF1	15	0	0	0	0	12	0	13	0	0	0	0	0	0	0	0	12	0	0	3	3	0	0	0	0	6	7	0	0	3	6	0	0	0	0	0	0	0	0	0	0	0	0	0	0	12	0	6	0
D9_TF2	13	0	0	0	0	36	0	21	0	0	0	0	0	0	0	0	13	0	0	16	1	0	0	0	0	19	14	0	0	19	20	0	0	0	0	0	0	0	0	0	0	0	0	0	0	25	0	4	0
D10_TF1	12	0	0	0	0	25	0	26	0	0	0	0	0	0	0	0	30	0	0	23	3	0	0	0	0	16	18	0	0	19	21	0	0	0	0	0	0	0	0	0	0	0	0	0	0	23	0	8	0
D11_TF1	15	0	0	0	0	20	0	7	0	0	0	0	0	0	0	0	16	0	0	12	3	0	0	0	0	12	18	0	0	7	15	0	0	0	0	0	0	0	0	0	0	0	0	0	0	5	0	3	0
D11_TF2	5	0	0	0	0	14	0	10	0	0	0	0	0	0	0	0	10	0	0	6	5	0	0	0	0	12	10	0	0	13	15	0	0	0	0	0	0	0	0	0	0	0	0	0	0	13	0	4	0
D12_TF1	0	19	0	0	21	0	0	0	0	0	0	20	0	0	0	0	0	16	0	0	0	0	8	0	0	0	0	0	0	0	0	0	25	0	0	0	0	0	0	0	0	0	0	0	0	0	0	0	0
D12_TF2	0	15	0	0	13	0	0	0	0	0	0	15	0	0	0	0	0	19	0	0	0	0	12	0	0	0	0	0	0	0	0	0	14	0	0	0	0	0	0	0	0	0	0	0	0	0	0	0	0
D12_TF3	0	14	0	0	10	0	0	0	0	0	0	10	0	0	0	0	0	10	0	0	0	0	11	0	0	0	0	0	0	0	0	0	15	0	0	0	0	0	0	0	0	0	0	0	0	0	0	0	0
D13_TF1	0	5	0	0	7	0	0	0	0	0	0	12	0	0	0	0	0	5	0	0	0	0	14	0	0	0	0	0	0	0	0	0	9	0	0	0	0	0	0	0	0	0	0	0	0	0	0	0	0
D13_TF2	0	22	0	0	10	0	0	0	0	0	0	12	0	0	0	0	0	11	0	0	0	0	11	0	0	0	0	0	0	0	0	0	14	0	0	0	0	0	0	0	0	0	0	0	0	0	0	0	0
D14_TF1	0	19	0	0	15	0	0	0	0	0	0	14	0	0	0	0	0	8	0	0	0	0	12	0	0	0	0	0	0	0	0	0	8	0	0	0	0	0	0	0	0	0	0	0	0	0	0	0	0
D14_TF2	0	9	0	0	18	0	0	0	0	0	0	7	0	0	0	0	0	8	0	0	0	0	5	0	0	0	0	0	0	0	0	0	11	0	0	0	0	0	0	0	0	0	0	0	0	0	0	0	0
E1_TF1	0	0	0	4	0	0	0	0	0	0	0	0	4	0	0	6	0	0	0	0	0	0	0	3	10	0	0	0	0	0	0	0	0	0	0	0	0	0	0	0	0	0	0	10	0	0	0	0	8
E2_TF1	15	12	16	2	12	13	14	17	18	12	14	17	5	14	10	2	18	26	19	17	23	15	21	2	1	20	13	16	16	14	13	22	19	9	18	55	16	14	14	23	12	17	18	0	10	15	12	17	4
E3_TF1	2	9	0	8	1	3	0	5	1	0	1	2	5	0	0	1	2	2	0	2	0	1	4	1	7	4	2	0	1	3	3	0	3	3	0	0	2	2	0	1	0	1	0	17	0	0	0	2	17
E3_TF2	7	2	2	30	3	2	0	1	3	0	0	5	1	0	1	3	7	1	0	2	5	0	5	1	8	2	0	2	2	3	0	0	3	0	2	0	1	3	1	0	1	4	1	29	1	5	1	4	30
E3_TF3	0	4	1	15	11	3	3	1	0	0	0	1	2	1	0	3	1	4	1	2	1	0	2	7	6	2	2	0	0	2	3	0	8	3	3	0	1	0	0	2	1	1	1	21	1	3	2	0	17
E4_TF1	22	20	10	0	16	20	20	14	9	9	14	13	11	6	11	10	15	15	9	8	15	16	13	6	0	10	17	5	5	5	15	7	23	10	18	12	8	18	9	15	13	4	3	0	13	15	8	13	0
E5_TF1	1	1	2	9	2	0	0	3	0	0	0	3	6	0	0	0	1	9	0	2	0	0	1	2	4	2	0	0	0	1	0	0	1	0	1	0	0	3	1	0	1	1	1	19	0	3	1	3	12
F1_TF1	7	0	0	0	0	24	0	20	0	0	0	0	0	0	0	0	19	0	0	0	0	0	0	0	0	21	14	0	0	24	13	0	0	0	0	0	0	0	0	0	0	0	0	0	0	17	0	0	0
F2_TF1	7	18	4	11	12	3	1	0	7	6	8	9	4	6	5	11	12	9	6	15	8	12	17	8	6	12	5	6	4	0	1	11	17	6	6	1	8	3	7	9	6	12	6	18	5	3	5	4	8
F2_TF2	10	14	7	16	15	2	4	2	5	2	4	9	6	8	7	9	5	13	6	7	7	4	14	13	11	9	0	12	3	4	4	7	8	7	10	4	4	8	7	9	9	9	9	10	7	2	5	8	6
F3_TF1	0	0	0	0	0	2	0	21	0	0	0	0	0	0	0	0	0	0	0	0	0	0	0	0	0	0	2	0	0	12	7	0	0	0	0	0	0	0	0	0	0	0	0	0	0	0	0	0	0
F3_TF2	0	0	0	0	0	2	0	4	0	0	0	0	0	0	0	0	0	0	0	0	0	0	0	0	0	0	1	0	0	9	3	0	0	0	0	0	1	0	0	0	0	0	0	0	0	0	0	0	0
F3_TF3	0	0	0	0	0	0	1	9	0	0	0	0	0	0	0	0	0	0	0	0	0	0	0	0	0	0	0	0	0	13	7	0	0	0	0	0	0	0	0	0	0	0	0	0	0	0	0	0	0
F4_TF1	18	17	14	14	22	22	13	0	10	7	13	20	21	13	4	17	11	18	20	20	12	10	10	12	7	13	0	20	6	2	5	32	17	9	17	3	8	15	2	10	12	7	5	17	5	16	11	13	9
F4_TF2	8	13	7	10	19	16	10	0	13	12	8	15	11	19	15	10	14	9	4	12	10	8	15	10	8	10	5	10	9	3	8	8	14	12	9	15	6	4	9	6	10	10	13	11	9	13	9	17	13
F5_TF1	0	0	0	0	0	0	0	21	0	0	0	0	0	0	0	0	0	0	0	0	0	0	0	0	0	0	3	0	0	0	0	0	0	0	0	0	0	0	0	0	0	0	1	0	0	0	0	0	0
G1_TF1	0	21	0	0	11	0	0	0	0	0	0	26	0	0	0	0	0	19	0	0	0	0	16	0	0	0	0	0	0	0	0	0	25	0	0	0	0	0	0	0	0	0	0	0	0	0	0	0	0
G1_TF2	0	17	0	0	7	0	0	0	0	0	0	20	0	0	0	0	0	22	0	0	0	0	17	0	0	0	0	0	0	0	0	0	24	0	0	0	0	0	0	0	0	0	0	0	0	0	0	0	0
G2_TF1	0	15	0	0	6	0	0	0	0	0	0	12	0	0	0	0	0	9	0	0	0	0	12	0	0	0	0	0	0	0	0	0	18	0	0	0	0	0	0	0	0	0	0	0	0	0	0	0	0
G2_TF2	0	9	0	0	15	0	0	0	0	0	0	10	0	0	0	0	0	14	0	0	0	0	6	0	0	0	0	0	0	0	0	0	8	0	0	0	0	0	0	0	0	0	0	0	0	0	0	0	0
G2_TF3	0	20	0	0	4	0	0	0	0	0	0	10	0	0	0	0	0	18	0	0	0	0	8	0	0	0	0	0	0	0	0	0	14	0	0	0	0	0	0	0	0	0	0	0	0	0	0	0	0
G2_TF4	0	13	0	0	3	0	0	0	0	0	0	21	0	0	0	0	0	21	0	0	0	0	13	0	0	0	0	0	0	0	0	0	21	0	0	0	0	0	0	0	0	0	0	0	0	0	0	0	0
G2_TF5	0	8	0	0	9	0	0	0	0	0	0	14	0	0	0	0	0	12	0	0	0	0	8	0	0	0	0	0	0	0	0	0	8	0	0	0	0	0	0	0	0	0	0	0	0	0	0	0	0
G3_TF1	0	6	0	0	14	0	0	0	0	0	0	6	0	0	0	0	0	3	0	0	0	0	5	0	0	0	0	0	0	0	0	0	5	0	0	0	0	0	0	0	0	0	0	0	0	0	0	0	0
G4_TF1	0	13	0	0	8	0	0	0	0	0	0	11	0	0	0	0	0	11	0	0	0	0	10	0	0	0	0	0	0	0	0	0	14	0	0	0	0	0	0	0	0	0	0	0	0	0	0	0	0
G4_TF2	0	8	0	0	8	0	0	0	0	0	0	9	0	0	0	0	0	9	0	0	0	0	6	0	0	0	0	0	0	0	0	0	6	0	0	0	0	0	0	0	0	0	0	0	0	0	0	0	0
G4_TF3	0	10	0	0	5	0	0	0	0	0	0	9	0	0	0	0	0	6	0	0	0	0	4	0	0	0	0	0	0	0	0	0	15	0	0	0	0	0	0	0	0	0	0	0	0	0	0	0	0
G5_TF1	0	22	0	0	6	0	0	0	0	0	0	27	0	0	0	0	0	6	0	0	0	0	0	0	0	0	0	0	0	0	0	0	14	0	0	0	0	0	0	0	0	0	0	0	0	0	0	0	0
G5_TF2	0	7	0	0	0	0	0	0	0	0	0	18	0	0	0	0	0	9	0	0	0	0	0	0	0	0	0	0	0	0	0	0	9	0	0	0	0	0	0	0	0	0	0	0	0	0	0	0	0
[truncated: 451 more columns]

## Sheet: simulated_dataset_4
	cell1	cell2	cell3	cell4	cell5	cell6	cell7	cell8	cell9	cell10	cell11	cell12	cell13	cell14	cell15	cell16	cell17	cell18	cell19	cell20	cell21	cell22	cell23	cell24	cell25	cell26	cell27	cell28	cell29	cell30	cell31	cell32	cell33	cell34	cell35	cell36	cell37	cell38	cell39	cell40	cell41	cell42	cell43	cell44	cell45	cell46	cell47	cell48	cell49
A1_TF1	0	0	0	0	0	0	0	0	0	0	0	0	0	0	0	0	0	0	0	0	0	0	0	0	0	0	0	0	0	0	0	0	0	0	0	0	0	0	0	0	0	0	0	0	0	0	0	0	0
A2_TF1	0	0	0	0	0	0	0	0	0	0	0	0	0	0	0	0	0	0	0	0	0	0	0	0	0	0	0	0	0	0	0	0	0	0	0	0	0	0	0	0	0	0	0	0	0	0	0	0	0
A2_TF2	0	0	0	0	0	0	0	0	0	0	0	0	0	0	0	0	0	0	0	0	0	0	0	0	0	0	0	0	0	0	0	0	0	0	0	0	0	0	0	0	0	0	0	0	0	0	0	0	0
A2_TF3	0	0	0	0	0	0	0	0	0	0	0	0	0	0	0	0	0	0	0	0	0	0	0	0	0	0	0	0	0	0	0	0	0	0	0	0	0	0	0	0	0	0	0	0	0	0	0	0	0
A2_TF4	0	0	0	0	0	0	0	0	0	0	0	0	0	0	0	0	0	0	0	0	0	0	0	0	0	0	0	0	0	0	0	0	0	0	0	0	0	0	0	0	0	0	0	0	0	0	0	0	0
A3_TF1	0	0	0	0	0	0	0	0	0	0	0	0	0	0	0	0	0	0	0	0	0	0	0	0	0	0	0	0	0	0	0	0	0	0	0	0	0	0	0	0	0	0	0	0	0	0	0	0	0
A3_TF2	0	0	0	0	0	0	0	0	0	0	0	0	0	0	0	0	0	0	0	0	0	0	0	0	0	0	0	0	0	0	0	0	0	0	0	0	0	0	0	0	0	0	0	0	0	0	0	0	0
A4_TF1	0	0	0	6	0	20	24	8	0	0	2	0	0	20	20	6	0	7	0	12	6	0	17	0	0	0	7	0	0	0	0	9	7	0	7	9	0	0	3	21	16	0	7	0	0	0	0	18	2
A5_TF1	32	25	15	0	14	0	0	0	19	12	0	20	20	0	0	0	24	0	18	0	0	22	0	26	19	22	0	28	13	29	14	0	0	17	0	0	27	22	0	0	0	21	0	20	23	18	18	0	0
A6_TF1	0	0	0	16	0	27	24	6	0	0	10	0	0	16	16	5	0	6	0	16	9	0	20	0	0	0	5	0	0	0	0	10	8	0	9	8	0	0	8	19	16	0	4	0	0	0	0	18	8
A6_TF2	0	0	0	31	0	31	37	19	0	0	11	0	0	25	25	21	0	14	0	30	18	0	39	0	0	0	14	0	0	0	0	34	24	0	17	19	0	0	12	76	30	0	21	0	0	0	0	34	18
A7_TF1	54	38	39	0	36	0	0	0	37	34	0	37	46	0	0	0	46	0	33	0	0	40	0	39	39	41	0	42	34	45	35	0	0	30	0	0	48	39	0	0	0	25	0	37	41	31	43	0	0
A7_TF2	25	21	21	0	24	0	0	0	28	11	0	22	17	0	0	0	35	0	16	0	0	23	0	22	28	22	0	28	14	22	17	0	0	18	0	0	23	20	0	0	0	19	0	21	19	14	13	0	0
left_A1_TF1	0	0	0	28	0	38	32	16	0	0	15	0	0	21	21	8	0	9	0	23	11	0	30	0	0	0	14	0	0	0	0	32	19	0	5	19	0	0	14	30	33	0	8	0	0	0	0	32	15
left_A1_TF2	0	0	0	7	0	15	15	2	0	0	2	0	0	11	11	2	0	1	0	14	1	0	13	0	0	0	3	0	0	0	0	5	2	0	2	4	0	0	5	17	17	0	5	0	0	0	0	20	4
left_A1_TF3	0	0	0	32	0	31	33	35	0	0	16	0	0	35	35	27	0	19	0	31	27	0	45	0	0	0	19	0	0	0	0	28	22	0	23	30	0	0	21	40	33	0	20	0	0	0	0	31	14
left_A1_TF4	0	0	0	7	0	21	17	2	0	0	3	0	0	6	6	4	0	1	0	12	4	0	24	0	0	0	3	0	0	0	0	4	3	0	3	4	0	0	4	14	12	0	4	0	0	0	0	11	4
left_B1_TF1	0	0	0	9	0	19	19	13	0	0	8	0	0	15	16	10	0	6	0	16	6	0	22	0	0	0	2	0	0	0	0	14	14	0	6	15	0	0	8	0	14	0	8	0	0	0	0	14	8
left_B1_TF2	0	0	0	32	0	34	33	19	0	0	18	0	0	39	38	13	0	14	0	31	18	0	38	0	0	0	16	0	0	0	0	33	17	0	12	19	0	0	21	0	31	0	19	0	0	0	0	25	17
left_B1_TF3	0	0	0	13	0	20	14	7	0	0	8	0	0	8	8	2	0	4	0	17	3	0	23	0	0	0	4	0	0	0	0	11	7	0	3	12	0	0	5	0	12	0	7	0	0	0	0	12	3
left_B2_TF1	0	0	0	49	0	42	39	34	0	0	35	0	0	47	46	40	0	24	0	35	35	0	37	0	0	0	35	0	0	0	0	36	27	0	36	29	0	0	21	0	40	0	22	0	0	0	0	0	33
left_C1_TF1	0	0	0	0	0	0	2	0	0	0	0	0	0	0	0	0	0	0	0	0	0	0	0	0	0	0	0	0	0	0	0	0	0	0	0	0	0	0	0	0	0	0	0	0	0	0	0	0	0
left_C2_TF1	0	0	0	0	0	0	0	0	0	0	0	0	0	0	0	0	0	0	0	0	0	0	0	0	0	0	0	0	0	0	0	0	0	0	0	0	0	0	0	0	0	0	0	0	0	0	0	0	0
left_C2_TF2	0	0	0	0	0	0	0	0	0	0	0	0	0	0	0	0	0	0	0	0	0	0	0	0	0	0	0	0	0	0	0	0	0	0	0	0	0	0	0	0	0	0	0	0	0	0	0	0	0
left_C2_TF3	0	0	0	0	0	0	0	0	0	0	0	0	0	0	0	0	0	0	0	0	0	0	0	0	0	0	0	0	0	0	0	0	0	0	0	0	0	0	0	0	0	0	0	0	0	0	0	0	0
left_C3_TF1	0	0	0	0	0	0	0	0	0	0	0	0	0	0	0	0	0	0	0	0	0	0	0	0	0	0	0	0	0	0	0	0	0	0	0	0	0	0	0	0	0	0	0	0	0	0	0	0	0
left_C3_TF2	0	0	0	0	0	0	0	0	0	0	0	0	0	0	0	0	0	0	0	0	0	0	0	0	0	0	0	0	0	0	0	0	0	0	0	0	0	0	0	0	0	0	0	0	0	0	0	0	0
left_C4_TF1	0	0	0	0	0	0	0	11	0	0	10	0	0	0	0	7	0	11	0	0	9	0	0	0	0	0	5	0	0	0	0	0	10	0	6	7	0	0	7	0	0	0	9	0	0	0	0	0	13
left_C4_TF2	0	0	0	0	0	0	0	43	0	0	44	0	0	0	0	41	0	53	0	0	40	0	0	0	0	0	38	0	0	0	0	0	46	0	38	38	0	0	55	0	0	0	36	0	0	0	0	0	41
left_D1_TF1	0	0	0	1	0	15	1	0	0	0	0	0	0	29	30	0	0	0	0	23	0	0	0	0	0	0	0	0	0	0	0	18	0	0	0	0	0	0	0	0	18	0	0	0	0	0	0	0	0
left_D1_TF2	0	0	0	6	0	20	2	0	0	0	0	0	0	39	39	0	0	0	0	29	0	0	0	0	0	0	0	0	0	0	0	37	0	0	0	0	0	0	0	0	30	0	0	0	0	0	0	0	0
left_D1_TF3	0	0	0	1	0	11	0	0	0	0	0	0	0	31	31	0	0	0	0	27	0	0	0	0	0	0	0	0	0	0	0	16	0	0	0	0	0	0	0	0	23	0	0	0	0	0	0	0	0
left_D2_TF1	0	0	0	9	0	0	0	0	0	0	0	0	0	40	40	0	0	0	0	9	0	0	0	0	0	0	0	0	0	0	0	30	0	0	0	0	0	0	0	0	22	0	0	0	0	0	0	0	0
left_D3_TF1	0	0	0	14	0	0	0	0	0	0	0	0	0	5	5	0	0	0	0	0	0	0	0	0	0	0	0	0	0	0	0	14	0	0	0	0	0	0	0	0	0	0	0	0	0	0	0	0	0
left_D4_TF1	0	0	0	10	0	0	0	9	0	0	5	0	0	0	0	13	0	9	0	0	13	0	0	0	0	0	7	0	0	0	0	5	6	0	8	7	0	0	4	0	0	0	8	0	0	0	0	0	14
left_D4_TF2	0	0	0	11	0	0	0	25	0	0	29	0	0	0	0	23	0	27	0	0	22	0	0	0	0	0	23	0	0	0	0	11	30	0	27	33	0	0	36	0	0	0	23	0	0	0	0	0	33
left_D4_TF3	0	0	0	24	0	0	0	37	0	0	28	0	0	0	0	30	0	29	0	0	26	0	0	0	0	0	33	0	0	0	0	12	33	0	28	35	0	0	34	0	0	0	30	0	0	0	0	0	30
left_D4_TF4	0	0	0	19	0	0	0	26	0	0	23	0	0	0	0	30	0	22	0	0	20	0	0	0	0	0	18	0	0	0	0	7	16	0	22	26	0	0	23	0	0	0	11	0	0	0	0	0	23
left_D4_TF5	0	0	0	7	0	0	0	15	0	0	6	0	0	0	0	7	0	10	0	0	10	0	0	0	0	0	3	0	0	0	0	5	7	0	11	15	0	0	7	0	0	0	10	0	0	0	0	0	9
left_E1_TF1	0	0	0	6	0	0	0	16	0	0	19	0	0	0	0	8	0	11	0	0	13	0	0	0	0	0	11	0	0	0	0	0	7	0	10	16	0	0	12	0	0	0	13	0	0	0	0	0	17
left_E1_TF2	0	0	0	2	0	0	0	20	0	0	12	0	0	0	0	14	0	11	0	0	12	0	0	0	0	0	22	0	0	0	0	0	15	0	23	13	0	0	18	0	0	0	15	0	0	0	0	0	14
left_E1_TF3	0	0	0	1	0	0	0	15	0	0	14	0	0	0	0	8	0	10	0	0	15	0	0	0	0	0	11	0	0	0	0	0	7	0	11	11	0	0	8	0	0	0	6	0	0	0	0	0	13
left_E1_TF4	0	0	0	8	0	0	0	19	0	0	19	0	0	0	0	24	0	27	0	0	21	0	0	0	0	0	14	0	0	0	0	1	28	0	26	18	0	0	26	0	0	0	25	0	0	0	0	0	27
left_E1_TF5	0	0	0	8	0	0	0	31	0	0	28	0	0	0	0	21	0	19	0	0	25	0	0	0	0	0	17	0	0	0	0	0	26	0	19	32	0	0	27	0	0	0	24	0	0	0	0	0	24
left_E1_TF6	0	0	0	0	0	0	0	13	0	0	9	0	0	0	0	5	0	8	0	0	5	0	0	0	0	0	10	0	0	0	0	0	8	0	11	8	0	0	14	0	0	0	5	0	0	0	0	0	8
left_E1_TF7	0	0	0	5	0	0	0	13	0	0	10	0	0	0	0	10	0	7	0	0	14	0	0	0	0	0	16	0	0	0	0	0	21	0	13	16	0	0	11	0	0	0	18	0	0	0	0	0	15
left_F1_TF1	0	0	0	0	0	0	0	32	0	0	17	0	0	0	0	12	0	10	0	0	15	0	0	0	0	0	14	0	0	0	0	0	10	0	18	4	0	0	17	0	0	0	13	0	0	0	0	0	11
left_F1_TF2	0	0	0	0	0	0	0	13	0	0	7	0	0	0	0	8	0	14	0	0	13	0	0	0	0	0	8	0	0	0	0	0	11	0	10	3	0	0	9	0	0	0	14	0	0	0	0	0	17
left_F1_TF3	0	0	0	0	0	0	0	19	0	0	15	0	0	0	0	7	0	21	0	0	6	0	0	0	0	0	14	0	0	0	0	0	15	0	27	6	0	0	21	0	0	0	17	0	0	0	0	0	8
left_F1_TF4	0	0	0	0	0	0	0	14	0	0	10	0	0	0	0	13	0	22	0	0	15	0	0	0	0	0	21	0	0	0	0	0	20	0	17	6	0	0	13	0	0	0	16	0	0	0	0	0	16
left_F1_TF5	0	0	0	0	0	0	0	5	0	0	4	0	0	0	0	2	0	3	0	0	5	0	0	0	0	0	2	0	0	0	0	0	9	0	7	1	0	0	3	0	0	0	5	0	0	0	0	0	5
left_F1_TF6	0	0	0	0	0	0	0	22	0	0	19	0	0	0	0	12	0	15	0	0	18	0	0	0	0	0	17	0	0	0	0	0	14	0	15	14	0	0	25	0	0	0	24	0	0	0	0	0	17
left_F1_TF7	0	0	0	0	0	0	0	34	0	0	24	0	0	0	0	31	0	24	0	0	25	0	0	0	0	0	26	0	0	0	0	0	24	0	21	9	0	0	18	0	0	0	26	0	0	0	0	0	27
left_F1_TF8	0	0	0	0	0	0	0	15	0	0	7	0	0	0	0	6	0	24	0	0	10	0	0	0	0	0	8	0	0	0	0	0	6	0	11	16	0	0	6	0	0	0	6	0	0	0	0	0	4
left_F1_TF9	0	0	0	0	0	0	0	3	0	0	2	0	0	0	0	2	0	10	0	0	3	0	0	0	0	0	8	0	0	0	0	0	2	0	10	3	0	0	3	0	0	0	7	0	0	0	0	0	4
left_F1_TF10	0	0	0	0	0	0	0	11	0	0	13	0	0	0	0	12	0	15	0	0	10	0	0	0	0	0	14	0	0	0	0	0	11	0	11	7	0	0	13	0	0	0	8	0	0	0	0	0	12
left_F2_TF1	0	0	0	0	0	0	0	2	0	0	0	0	0	0	0	2	0	2	0	0	1	0	0	0	0	0	2	0	0	0	0	0	1	0	2	0	0	0	1	0	0	0	3	0	0	0	0	0	1
left_F2_TF2	0	0	0	0	0	0	0	20	0	0	9	0	0	0	0	9	0	17	0	0	16	0	0	0	0	0	17	0	0	0	0	0	6	0	16	0	0	0	15	0	0	0	18	0	0	0	0	0	3
right_M1_TF1	45	7	0	0	0	0	0	0	22	0	0	35	0	0	0	0	45	0	0	0	0	44	0	31	1	39	0	34	0	28	0	0	0	0	0	0	5	32	0	0	0	0	0	0	42	0	0	0	0
right_M1_TF2	44	8	0	0	0	0	0	0	32	0	0	40	0	0	0	0	50	0	0	0	0	39	0	43	0	41	0	35	0	17	0	0	0	0	0	0	1	23	0	0	0	0	0	0	48	0	0	0	0
right_M1_TF3	24	26	0	0	0	0	0	0	20	0	0	19	0	0	0	0	28	0	0	0	0	25	0	26	2	18	0	22	0	20	0	0	0	0	0	0	3	22	0	0	0	0	0	0	36	0	0	0	0
right_M2_TF1	0	0	3	0	20	0	0	0	0	0	0	0	0	0	0	0	0	0	0	0	0	0	0	0	6	0	0	0	0	0	26	0	0	0	0	0	6	0	0	0	0	23	0	18	0	0	6	0	0
right_M3_TF1	20	0	2	0	0	0	0	0	34	22	0	1	35	0	0	0	13	0	34	0	0	3	0	0	0	33	0	0	32	0	0	0	0	34	0	0	0	0	0	0	0	0	0	0	1	25	1	0	0
right_M3_TF2	24	0	11	0	0	0	0	0	40	36	0	5	43	0	0	0	16	0	32	0	0	1	0	0	0	31	0	0	33	0	0	0	0	40	0	0	0	0	0	0	0	0	0	0	0	42	2	0	0
right_M3_TF3	10	0	5	0	0	0	0	0	25	17	0	5	32	0	0	0	10	0	19	0	0	2	0	0	0	18	0	0	20	0	0	0	0	27	0	0	0	0	0	0	0	0	0	0	0	23	0	0	0
right_M4_TF1	0	0	11	0	0	0	0	0	16	10	0	0	16	0	0	0	0	0	21	0	0	0	0	0	0	11	0	0	15	0	7	0	0	13	0	0	0	0	0	0	0	0	0	0	0	16	19	0	0
right_M5_TF1	0	0	34	0	0	0	0	0	0	25	0	0	19	0	0	0	0	0	28	0	0	0	0	0	0	0	0	0	29	0	25	0	0	27	0	0	0	0	0	0	0	1	0	8	0	31	30	0	0
right_M5_TF2	0	0	28	0	0	0	0	0	0	35	0	0	14	0	0	0	0	0	21	0	0	0	0	0	0	0	0	0	21	0	28	0	0	23	0	0	0	0	0	0	0	1	0	3	0	22	20	0	0
right_M5_TF3	0	0	15	0	0	0	0	0	2	11	0	0	18	0	0	0	0	0	19	0	0	0	0	0	0	0	0	0	16	0	14	0	0	14	0	0	0	0	0	0	0	0	0	5	0	17	20	0	0
B1_TF1	0	0	31	30	0	0	0	40	0	25	28	0	22	0	0	37	0	25	31	0	27	0	0	0	0	0	23	0	32	0	32	1	28	24	24	21	0	0	23	0	0	5	20	16	0	31	39	0	33
B1_TF2	0	0	20	7	0	0	0	7	1	22	18	0	9	0	0	15	0	12	15	0	22	0	0	0	0	0	10	0	21	0	18	0	18	20	13	20	0	0	18	0	0	0	18	5	0	20	20	0	12
B2_TF1	0	16	0	0	14	0	0	7	0	0	2	1	0	0	0	3	0	10	0	0	6	0	0	3	21	0	11	0	0	16	5	0	4	0	5	2	18	5	8	0	0	11	8	21	0	0	0	0	10
B2_TF2	0	37	0	0	43	0	0	47	0	0	22	1	0	0	0	27	3	41	0	0	32	3	0	8	43	0	29	6	0	23	15	0	26	0	28	17	48	19	29	0	0	40	31	34	2	0	0	0	31
B2_TF3	0	35	0	0	33	0	0	30	0	0	29	0	0	0	0	16	0	19	0	0	32	1	0	4	40	0	27	7	0	30	18	0	29	0	34	17	35	12	35	0	0	38	22	30	4	0	0	0	34
B2_TF4	0	15	0	0	18	0	0	11	0	0	15	0	0	0	0	5	0	15	0	0	11	0	0	6	26	0	17	4	0	14	3	0	7	0	13	10	23	9	16	0	0	19	15	17	2	0	0	0	14
B2_TF5	0	32	0	0	39	0	0	44	0	0	35	0	0	0	0	41	0	36	0	0	28	1	0	11	33	0	31	7	0	28	15	0	26	0	30	27	46	15	36	0	0	33	35	33	4	0	0	0	35
B2_TF6	0	22	0	0	20	0	0	9	0	0	10	0	0	0	0	6	0	7	0	0	12	0	0	5	17	0	10	8	0	22	8	0	9	0	5	3	19	5	10	0	0	20	13	12	0	0	0	0	4
B3_TF1	0	12	0	2	16	0	0	0	0	0	0	0	0	4	4	0	0	0	0	0	0	0	0	4	18	0	0	0	0	6	0	3	0	0	0	0	9	4	0	0	0	10	0	16	0	0	0	0	0
B3_TF2	0	30	0	20	30	0	0	0	0	0	0	0	0	8	8	0	0	0	0	0	0	1	0	1	21	0	0	4	0	14	11	15	0	0	0	2	29	10	0	0	0	18	0	24	1	0	0	0	0
B3_TF3	0	48	0	20	33	0	0	0	0	0	0	1	0	13	13	0	0	0	0	0	0	1	0	8	48	0	0	7	0	21	17	27	0	0	0	4	46	15	0	0	0	38	0	31	5	0	0	0	0
B3_TF4	0	29	0	10	26	0	0	0	0	0	0	1	0	4	4	0	0	0	0	0	0	0	0	7	30	0	0	3	0	19	7	19	0	0	0	2	30	15	0	0	0	18	0	21	0	0	0	0	0
B3_TF5	0	14	0	9	16	0	0	0	0	0	0	0	0	4	4	0	0	0	0	0	0	0	0	4	16	0	0	3	0	13	3	9	0	0	0	0	18	3	0	0	0	20	0	21	0	0	0	0	0
B3_TF6	0	6	0	2	8	0	0	0	0	0	0	0	0	0	0	0	0	0	0	0	0	0	0	0	15	0	0	0	0	3	0	2	0	0	0	0	17	0	0	0	0	8	0	8	0	0	0	0	0
B4_TF1	0	0	22	0	16	0	0	0	0	25	0	0	12	0	0	0	0	0	22	0	0	0	0	0	0	0	0	0	25	0	29	0	0	27	0	0	0	0	0	0	0	24	0	25	0	13	35	0	0
B5_TF1	0	0	14	0	0	0	0	0	2	13	0	0	6	0	0	0	0	0	19	0	0	0	0	0	0	0	0	0	15	0	14	0	0	13	0	0	0	0	0	0	0	0	0	6	0	14	17	0	0
B5_TF2	0	0	15	0	0	0	0	0	2	19	0	0	9	0	0	0	0	0	12	0	0	0	0	0	0	0	0	0	9	0	12	0	0	12	0	0	0	0	0	0	0	0	0	1	0	12	18	0	0
B5_TF3	0	0	7	0	0	0	0	0	0	10	0	0	7	0	0	0	0	0	11	0	0	0	0	0	0	0	0	0	10	0	3	0	0	9	0	0	0	0	0	0	0	0	0	1	0	6	11	0	0
B6_TF1	28	4	0	17	0	23	23	7	21	0	2	27	10	16	16	7	39	7	0	18	5	25	19	25	0	29	11	25	0	7	0	16	7	6	4	12	0	12	11	0	18	0	6	0	28	19	0	1	6
B6_TF2	29	1	0	21	0	25	35	14	33	0	18	25	17	22	22	14	36	12	0	27	12	28	33	21	0	26	10	18	0	6	0	12	10	5	12	19	0	10	13	0	22	0	8	0	33	18	0	0	9
B6_TF3	46	0	0	42	0	32	45	23	46	0	25	42	32	34	35	22	38	16	1	37	28	41	41	33	0	51	29	28	0	6	0	38	21	19	18	23	0	16	26	0	37	0	13	0	45	24	0	0	37
B7_TF1	1	29	0	33	29	14	0	0	0	0	0	0	0	24	24	0	0	0	0	31	0	0	0	4	29	0	0	2	0	14	13	35	0	0	0	7	28	7	0	0	26	29	0	18	2	0	0	0	0
B8_TF1	0	0	19	8	0	7	0	0	18	23	0	0	15	19	19	0	0	0	18	18	0	0	0	0	0	16	0	0	15	0	16	18	0	29	0	2	0	0	0	0	16	0	0	0	0	22	21	0	0
B9_TF1	0	0	22	15	8	7	0	0	0	18	0	0	6	21	21	1	0	0	22	20	0	0	0	0	0	0	0	0	24	0	16	24	0	14	0	3	0	0	0	0	17	13	0	13	0	6	23	0	0
B9_TF2	0	0	26	32	19	18	0	0	0	32	0	0	4	19	19	1	0	0	18	18	0	0	0	0	0	0	0	0	31	0	26	21	0	19	0	5	0	0	0	0	26	25	0	25	0	11	24	0	0
B9_TF3	0	0	26	25	15	14	0	0	0	23	0	0	4	19	20	1	0	0	17	21	0	0	0	0	0	0	0	0	21	0	27	24	0	13	0	5	0	0	0	0	26	23	0	26	0	9	22	0	0
B10_TF1	0	0	13	0	0	0	0	7	0	12	3	0	10	0	0	2	0	6	15	0	4	0	0	0	0	0	3	0	6	0	9	0	5	10	11	2	0	0	5	0	0	0	10	1	0	6	15	0	6
B10_TF2	0	0	12	0	0	0	0	4	1	18	2	0	11	0	0	5	0	11	15	0	5	0	0	0	0	0	17	0	18	0	19	0	5	17	15	2	0	0	11	0	0	0	10	4	0	17	19	0	5
B10_TF3	0	0	24	0	0	0	0	9	0	19	21	0	15	0	0	19	0	17	21	0	11	0	0	0	0	0	17	0	27	0	18	0	13	24	21	14	0	0	15	0	0	1	10	6	0	16	26	0	17
B10_TF4	0	0	24	0	2	0	0	35	4	31	31	0	24	0	0	25	0	25	26	0	26	0	0	0	0	0	23	0	32	0	38	0	22	24	28	16	0	0	29	0	0	4	36	16	0	23	26	0	21
B10_TF5	0	0	35	0	1	0	0	40	4	33	25	0	29	0	0	27	0	52	36	0	30	0	0	0	0	0	40	0	33	0	39	0	30	32	47	16	0	0	44	0	0	5	39	19	0	34	47	0	38
[truncated: 405 more columns]
