# Supplementary material for: ONTraC characterizes spatially continuous variations of tissue microenvironment through niche trajectory analysis
Source: Genome Biol. 2025 May 8;26:117. doi: 10.1186/s13059-025-03588-5 (PMC12060293; doi:10.1186/s13059-025-03588-5)
Supplement: Supplementary file 3 — Additional file 3: Table S2 Metadata and spatial coordinates of the cells for the four simulated datasets. [file 13059_2025_3588_MOESM3_ESM.xlsx]

## Sheet: simulated_dataset_1
Cell_ID	Sample	Cell_Type	x	y
cell1	Simulation	J	-0.476761	0.621242
cell2	Simulation	D	-0.342389	0.295903
cell3	Simulation	F	0.696134	-0.134756
cell4	Simulation	F	0.329391	-0.63851
cell5	Simulation	F	0.610333	0.278567
cell6	Simulation	F	0.740656	-0.100956
cell7	Simulation	E	0.473279	-0.347713
cell8	Simulation	C	0.293435	-0.217282
cell9	Simulation	D	0.358895	-0.277936
cell10	Simulation	F	-0.532633	0.371497
cell11	Simulation	A	-0.0398653	0.183865
cell12	Simulation	H	-0.181086	-0.0956777
cell13	Simulation	F	0.125084	0.666909
cell14	Simulation	E	-0.592947	0.0749092
cell15	Simulation	A	0.0539832	-0.0256957
cell16	Simulation	C	0.0558573	0.357416
cell17	Simulation	E	-0.522009	0.320039
cell18	Simulation	I	-0.680439	0.233533
cell19	Simulation	B	-0.205405	-0.132265
cell20	Simulation	B	0.267925	0.122203
cell21	Simulation	D	-0.41465	0.0309842
cell22	Simulation	D	0.42098	-0.142967
cell23	Simulation	E	0.535354	-0.0580927
cell24	Simulation	A	0.0500261	-0.20181
cell25	Simulation	H	-0.055066	-0.0780231
cell26	Simulation	F	-0.531891	-0.563971
cell27	Simulation	G	-0.615695	0.504972
cell28	Simulation	F	0.696978	0.00189657
cell29	Simulation	G	0.543799	-0.593144
cell30	Simulation	D	0.315307	-0.323341
cell31	Simulation	B	-0.0500371	0.231109
cell32	Simulation	D	0.441532	0.133441
cell33	Simulation	F	0.0443924	-0.668931
cell34	Simulation	E	0.0731737	-0.561618
cell35	Simulation	B	0.034161	-0.282827
cell36	Simulation	G	0.119546	-0.936274
cell37	Simulation	G	0.62801	-0.613545
cell38	Simulation	E	0.61274	-0.0950508
cell39	Simulation	D	-0.366904	-0.251228
cell40	Simulation	E	0.573482	-0.253003
cell41	Simulation	C	0.302348	-0.102076
cell42	Simulation	G	-0.0887947	0.901008
cell43	Simulation	D	-0.384724	-0.0677851
cell44	Simulation	B	0.0124205	0.255645
cell45	Simulation	F	-0.180752	0.686911
cell46	Simulation	D	-0.301315	-0.337802
cell47	Simulation	B	0.0380683	-0.272779
cell48	Simulation	J	0.0289261	0.00334956
cell49	Simulation	E	0.0863105	0.622142
cell50	Simulation	G	-0.399495	-0.779835
cell51	Simulation	G	0.885904	-0.23551
cell52	Simulation	H	0.340126	-0.615327
cell53	Simulation	H	-0.190717	-0.316999
cell54	Simulation	B	0.143781	-0.211022
cell55	Simulation	F	-0.60683	0.303842
cell56	Simulation	B	-0.0223915	0.276217
cell57	Simulation	J	-0.701255	-0.196543
cell58	Simulation	I	0.353586	-0.616713
cell59	Simulation	H	-0.0919606	-0.147133
cell60	Simulation	B	-0.110154	0.268506
cell61	Simulation	F	0.0345534	-0.705598
cell62	Simulation	E	-0.273134	0.52048
cell63	Simulation	E	-0.518743	0.230678
cell64	Simulation	J	-0.256072	0.660466
cell65	Simulation	I	-0.0355896	-0.180168
cell66	Simulation	F	0.759897	0.143828
cell67	Simulation	D	0.324733	-0.234025
cell68	Simulation	B	0.192344	0.239949
cell69	Simulation	B	-0.0990634	-0.280344
cell70	Simulation	F	0.67261	-0.116761
cell71	Simulation	G	0.860793	0.0660021
cell72	Simulation	B	0.242259	-0.0126551
cell73	Simulation	H	-0.120537	-0.261936
cell74	Simulation	G	-0.918913	-0.205389
cell75	Simulation	H	-0.0036554	-0.00248795
cell76	Simulation	I	0.184227	-0.497766
cell77	Simulation	G	0.607979	0.609453
cell78	Simulation	G	-0.0819713	-0.914502
cell79	Simulation	J	-0.450015	0.113893
cell80	Simulation	C	0.26409	-0.188284
cell81	Simulation	B	0.0250781	0.243193
cell82	Simulation	F	-0.55769	0.525849
cell83	Simulation	E	0.203213	-0.597314
cell84	Simulation	C	0.333228	0.192908
cell85	Simulation	G	0.0494729	-0.835442
cell86	Simulation	B	-0.0950563	-0.246511
cell87	Simulation	H	-0.174222	0.540107
cell88	Simulation	D	0.454496	-0.104552
cell89	Simulation	B	-0.184605	0.14603
cell90	Simulation	B	-0.180569	0.139625
cell91	Simulation	E	0.565383	0.282411
cell92	Simulation	J	0.736355	0.334602
cell93	Simulation	F	0.609709	0.42663
cell94	Simulation	J	0.628284	-0.592328
cell95	Simulation	C	-0.239102	0.242934
cell96	Simulation	E	0.572532	-0.21623
cell97	Simulation	E	0.281059	0.565529
cell98	Simulation	D	-0.376912	0.189965
cell99	Simulation	I	-0.0631801	-0.02599
cell100	Simulation	E	-0.174561	0.597158
cell101	Simulation	I	-0.467399	0.0256278
cell102	Simulation	F	0.593986	-0.277495
cell103	Simulation	H	-0.740966	-0.445255
cell104	Simulation	G	-0.504049	0.734095
cell105	Simulation	J	-0.442304	-0.495959
cell106	Simulation	D	-0.229584	-0.436218
cell107	Simulation	H	-0.547666	-0.339178
cell108	Simulation	D	-0.363702	0.185356
cell109	Simulation	C	0.0986938	-0.371997
cell110	Simulation	F	-0.174006	-0.706306
cell111	Simulation	D	0.00548927	0.390867
cell112	Simulation	A	0.20267	0.0171505
cell113	Simulation	C	0.348695	-0.0893612
cell114	Simulation	I	-0.345884	0.0645601
cell115	Simulation	H	-0.366825	0.912255
cell116	Simulation	B	0.0892871	0.211517
cell117	Simulation	G	-0.0406361	0.774518
cell118	Simulation	F	-0.471557	0.604625
cell119	Simulation	D	0.203504	0.416607
cell120	Simulation	D	0.246625	0.307811
cell121	Simulation	I	0.0511176	-0.399389
cell122	Simulation	I	-0.287831	-0.0885646
cell123	Simulation	H	0.294943	-0.418605
cell124	Simulation	E	-0.522741	-0.0535689
cell125	Simulation	I	-0.309928	0.0875512
cell126	Simulation	D	-0.439601	-0.114166
cell127	Simulation	B	0.185172	0.222344
cell128	Simulation	E	-0.140753	0.574762
cell129	Simulation	E	-0.222536	0.532826
cell130	Simulation	J	0.375217	0.820754
cell131	Simulation	H	-0.597383	-0.662028
cell132	Simulation	A	-0.0990682	0.159965
cell133	Simulation	D	-0.0388714	-0.477776
cell134	Simulation	C	0.363702	0.0859722
cell135	Simulation	G	-0.622302	0.645449
cell136	Simulation	D	-0.210193	-0.335518
cell137	Simulation	E	-0.385742	0.509874
cell138	Simulation	E	0.577449	-0.156505
cell139	Simulation	E	-0.597083	-0.111514
cell140	Simulation	A	-0.02683	0.130737
cell141	Simulation	I	-0.110387	0.564205
cell142	Simulation	A	-0.128459	0.173708
cell143	Simulation	C	0.199868	0.303766
cell144	Simulation	C	0.334663	0.101889
cell145	Simulation	C	0.299487	0.235525
cell146	Simulation	F	0.478611	-0.527742
cell147	Simulation	A	0.0471627	-0.0372434
cell148	Simulation	D	-0.285964	0.381098
cell149	Simulation	G	0.336452	-0.75143
cell150	Simulation	G	0.41746	0.810978
cell151	Simulation	B	-0.138827	-0.193544
cell152	Simulation	I	-0.00705731	0.00315644
cell153	Simulation	J	-0.44189	0.528236
cell154	Simulation	I	0.222001	-0.266212
cell155	Simulation	J	-0.573105	0.47902
cell156	Simulation	D	-0.246237	0.309005
cell157	Simulation	D	0.0589067	0.48414
cell158	Simulation	H	-0.513648	-0.241785
cell159	Simulation	F	0.425063	0.551816
cell160	Simulation	F	-0.641458	-0.108136
cell161	Simulation	F	-0.53626	-0.366182
cell162	Simulation	F	-0.464032	-0.49584
cell163	Simulation	B	-0.0299073	-0.306496
cell164	Simulation	J	0.0950029	-0.142233
cell165	Simulation	H	-0.26574	0.312628
cell166	Simulation	D	0.0303781	-0.394134
cell167	Simulation	F	-0.650532	0.411587
cell168	Simulation	A	-0.00690267	-0.0198766
cell169	Simulation	B	0.0202195	-0.249999
cell170	Simulation	A	-0.0508985	-0.053358
cell171	Simulation	B	-0.234063	0.136834
cell172	Simulation	A	-0.0295323	0.0320999
cell173	Simulation	E	-0.453457	-0.358107
cell174	Simulation	F	0.366505	-0.536052
cell175	Simulation	E	0.536404	0.282293
cell176	Simulation	I	0.443299	-0.774121
cell177	Simulation	A	-0.025717	0.173172
cell178	Simulation	E	0.354804	0.439281
cell179	Simulation	B	0.222685	-0.144491
cell180	Simulation	E	0.544329	0.124528
cell181	Simulation	I	-0.0379272	-0.767867
cell182	Simulation	I	0.0826319	0.42448
cell183	Simulation	G	-0.463098	-0.763172
cell184	Simulation	E	0.0194667	-0.549592
cell185	Simulation	J	-0.026612	-0.268578
cell186	Simulation	E	-0.613922	0.107462
cell187	Simulation	F	0.743914	-0.140585
cell188	Simulation	G	0.609145	-0.509762
cell189	Simulation	F	-0.0922888	-0.670375
cell190	Simulation	A	0.0611249	0.0936925
cell191	Simulation	D	-0.344384	0.240547
cell192	Simulation	B	0.162897	0.184069
cell193	Simulation	C	0.0861149	0.305562
cell194	Simulation	B	0.212366	-0.105542
cell195	Simulation	C	-0.350701	0.0785192
cell196	Simulation	A	-0.0804196	0.077819
cell197	Simulation	E	0.269457	0.497435
cell198	Simulation	I	-0.365511	0.392752
cell199	Simulation	C	-0.0354811	0.354911
cell200	Simulation	A	0.188793	-0.107664
cell201	Simulation	H	0.945503	0.28501
cell202	Simulation	C	-0.206703	-0.245687
cell203	Simulation	E	0.247873	-0.488445
cell204	Simulation	H	-0.322187	0.525759
cell205	Simulation	I	0.20501	0.113824
cell206	Simulation	G	0.634036	0.526521
cell207	Simulation	C	-0.263057	-0.238639
cell208	Simulation	D	-0.493006	-0.0269588
cell209	Simulation	I	-0.104003	-0.698063
cell210	Simulation	A	0.168662	-0.0511706
cell211	Simulation	D	-0.12339	-0.47171
cell212	Simulation	D	-0.216242	0.461405
cell213	Simulation	A	0.0644066	-0.0345843
cell214	Simulation	A	-0.0824518	0.0644241
cell215	Simulation	H	-0.610261	-0.356701
cell216	Simulation	E	0.367562	0.368082
cell217	Simulation	B	0.25323	0.12503
cell218	Simulation	I	-0.380645	0.606995
cell219	Simulation	I	0.474991	0.393182
cell220	Simulation	G	0.74747	-0.357652
cell221	Simulation	C	-0.304842	0.170535
cell222	Simulation	F	-0.587426	-0.353757
cell223	Simulation	E	-0.107252	-0.5164
cell224	Simulation	C	0.128931	-0.345709
cell225	Simulation	D	0.44465	0.189614
cell226	Simulation	A	-0.0133987	-0.111864
cell227	Simulation	C	0.28819	0.238324
cell228	Simulation	G	-0.556392	-0.760702
cell229	Simulation	F	0.564634	0.349849
cell230	Simulation	I	0.354013	0.393349
cell231	Simulation	J	-0.240032	0.0792003
cell232	Simulation	I	-0.484076	0.382978
cell233	Simulation	C	0.119937	0.340749
cell234	Simulation	C	-0.326677	0.0565331
cell235	Simulation	A	0.122806	0.168417
cell236	Simulation	C	-0.291698	-0.146051
cell237	Simulation	J	0.412658	0.572983
cell238	Simulation	H	0.177027	-0.0954324
cell239	Simulation	J	-0.181677	0.176718
cell240	Simulation	B	0.200738	0.243113
cell241	Simulation	G	-0.856795	-0.168578
cell242	Simulation	D	0.369514	0.258857
cell243	Simulation	G	0.688949	-0.423419
cell244	Simulation	I	0.556722	0.375713
cell245	Simulation	B	0.14277	0.187396
cell246	Simulation	C	-0.371862	0.0347828
cell247	Simulation	B	-0.140945	-0.184449
cell248	Simulation	E	0.252844	0.555523
cell249	Simulation	A	-0.0944187	-0.00641639
cell250	Simulation	A	0.049588	-0.0351948
cell251	Simulation	B	-0.0428274	0.297604
cell252	Simulation	E	-0.509337	-0.0817615
cell253	Simulation	G	-0.0802861	-0.875176
cell254	Simulation	H	0.242824	-0.188654
cell255	Simulation	J	-0.748691	-0.579935
cell256	Simulation	C	-0.0501923	0.372533
cell257	Simulation	G	-0.869189	-0.156709
cell258	Simulation	G	-0.410897	0.768542
cell259	Simulation	H	0.109184	0.448552
cell260	Simulation	J	0.637254	-0.704621
cell261	Simulation	B	-0.0807289	-0.296712
cell262	Simulation	C	-0.110885	0.358342
cell263	Simulation	B	0.254776	-0.0271429
cell264	Simulation	A	-0.128318	-0.0944673
cell265	Simulation	C	0.119475	-0.348512
cell266	Simulation	F	0.693546	0.253094
cell267	Simulation	D	0.411637	-0.145808
cell268	Simulation	F	-0.270701	0.613852
cell269	Simulation	E	-0.140137	-0.494881
cell270	Simulation	D	-0.224666	0.334614
cell271	Simulation	I	-0.570906	0.320384
cell272	Simulation	H	-0.0094408	0.446909
cell273	Simulation	H	-0.000736665	0.00828065
cell274	Simulation	F	-0.576044	0.479951
cell275	Simulation	G	0.867882	0.230788
cell276	Simulation	A	0.182277	-0.0537036
cell277	Simulation	J	0.358417	0.693986
cell278	Simulation	G	0.353262	-0.827427
cell279	Simulation	I	0.263177	-0.745789
cell280	Simulation	B	0.231614	-0.20282
cell281	Simulation	I	-0.044577	-0.563577
cell282	Simulation	I	-0.224522	-0.536483
cell283	Simulation	C	0.331118	-0.154865
cell284	Simulation	J	-0.936329	0.222567
cell285	Simulation	B	-0.0462054	0.26896
cell286	Simulation	I	0.261803	0.164569
cell287	Simulation	B	0.104563	0.244034
cell288	Simulation	J	-0.711603	0.090587
cell289	Simulation	B	-0.0486819	-0.289711
cell290	Simulation	C	0.322175	-0.0396025
cell291	Simulation	F	-0.235601	-0.675267
cell292	Simulation	G	0.640601	0.663997
cell293	Simulation	E	-0.156707	0.573306
cell294	Simulation	C	0.366989	0.0934713
cell295	Simulation	F	0.477129	-0.445806
cell296	Simulation	J	-0.285166	-0.516459
cell297	Simulation	H	0.244448	-0.363532
cell298	Simulation	B	0.165472	0.194917
cell299	Simulation	B	-0.0457011	0.240054
cell300	Simulation	C	0.124806	-0.323647
cell301	Simulation	B	0.0447848	-0.283278
cell302	Simulation	I	0.782397	0.586584
cell303	Simulation	C	0.298391	0.156614
cell304	Simulation	I	-0.170488	-0.331997
cell305	Simulation	F	-0.371918	-0.560934
cell306	Simulation	H	-0.819039	-0.21582
cell307	Simulation	E	0.56425	0.168229
cell308	Simulation	A	0.0858296	0.0844529
cell309	Simulation	J	0.388719	0.121746
cell310	Simulation	A	-0.0844451	-0.0428664
cell311	Simulation	F	-0.696302	-0.0915598
cell312	Simulation	B	-0.0586091	-0.25189
cell313	Simulation	C	0.235691	-0.280734
cell314	Simulation	H	-0.512629	0.00657412
cell315	Simulation	G	0.457335	0.627647
cell316	Simulation	A	0.119093	-0.187199
cell317	Simulation	I	-0.371014	-0.490925
cell318	Simulation	G	-0.121609	-0.941556
cell319	Simulation	I	-0.0213714	-0.691339
cell320	Simulation	H	-0.198542	0.289998
cell321	Simulation	J	-0.484503	0.45199
cell322	Simulation	J	-0.0275884	0.212377
cell323	Simulation	C	0.319083	0.165267
cell324	Simulation	J	-0.244741	-0.540304
cell325	Simulation	F	0.569304	0.340147
cell326	Simulation	I	0.00391241	0.006416
cell327	Simulation	D	-0.32233	0.386501
cell328	Simulation	I	0.67787	0.62707
cell329	Simulation	A	-0.105142	-0.0935166
cell330	Simulation	D	-0.0543795	-0.428186
cell331	Simulation	C	-0.360637	0.12168
cell332	Simulation	B	0.196778	-0.1825
cell333	Simulation	B	-0.054571	0.274622
cell334	Simulation	I	0.567829	-0.764427
cell335	Simulation	C	-0.381137	0.0553384
cell336	Simulation	G	0.764287	-0.138232
cell337	Simulation	J	0.339315	-0.503688
cell338	Simulation	B	-0.217415	-0.0734603
cell339	Simulation	A	-0.0646245	-0.118357
cell340	Simulation	A	-0.117525	0.0625924
cell341	Simulation	J	-0.338419	-0.802697
cell342	Simulation	D	-0.424784	-0.180302
cell343	Simulation	C	-0.207819	0.297357
cell344	Simulation	A	-0.00750654	-0.111101
cell345	Simulation	F	0.586145	-0.31947
cell346	Simulation	J	-0.183878	-0.124896
cell347	Simulation	C	0.358633	0.123084
cell348	Simulation	I	-0.0730242	0.29829
cell349	Simulation	A	-0.191585	-0.0144413
cell350	Simulation	F	-0.518506	0.42069
cell351	Simulation	G	-0.905175	-0.221964
cell352	Simulation	G	-0.80879	0.264505
cell353	Simulation	F	0.0791173	-0.654957
cell354	Simulation	E	0.551649	0.271879
cell355	Simulation	C	-0.293559	-0.223199
cell356	Simulation	A	0.00433781	-0.127523
cell357	Simulation	E	-0.524578	-0.224543
cell358	Simulation	E	-0.55886	-0.0967224
cell359	Simulation	I	-0.314875	0.214016
cell360	Simulation	D	0.286062	0.322649
cell361	Simulation	C	-0.279732	0.224087
cell362	Simulation	B	0.187202	-0.227981
cell363	Simulation	F	0.5986	0.318335
cell364	Simulation	E	0.0387597	-0.53719
cell365	Simulation	J	0.214353	0.243599
cell366	Simulation	J	-0.0114951	0.0317677
cell367	Simulation	I	0.238795	0.134923
cell368	Simulation	I	-0.623209	0.643861
cell369	Simulation	H	-0.616207	0.581708
cell370	Simulation	E	0.573817	-0.18942
cell371	Simulation	H	0.214375	0.206444
cell372	Simulation	A	0.0946696	0.113436
cell373	Simulation	F	0.651624	-0.190058
cell374	Simulation	J	-0.622886	0.178159
cell375	Simulation	H	0.851535	0.356739
cell376	Simulation	B	0.0371794	-0.247321
cell377	Simulation	J	0.547952	0.123142
cell378	Simulation	B	-0.120482	-0.287657
cell379	Simulation	J	-0.0853447	-0.174782
cell380	Simulation	D	-0.403703	0.136137
cell381	Simulation	E	0.394327	-0.478968
cell382	Simulation	A	0.20077	-0.00206106
cell383	Simulation	D	-0.0440415	0.41667
cell384	Simulation	B	0.244342	-0.0389486
cell385	Simulation	D	-0.347762	-0.193097
cell386	Simulation	G	-0.643605	-0.61771
cell387	Simulation	C	0.360181	0.00783614
cell388	Simulation	B	0.27225	0.00438127
cell389	Simulation	E	0.447872	0.288755
cell390	Simulation	H	-0.196562	-0.89804
cell391	Simulation	C	0.319436	0.0475122
cell392	Simulation	C	0.280814	-0.213947
cell393	Simulation	A	-0.0200567	0.00636052
cell394	Simulation	C	-0.24287	-0.226258
cell395	Simulation	B	0.0594101	0.30715
cell396	Simulation	E	-0.340548	-0.416215
cell397	Simulation	A	0.102654	0.012003
cell398	Simulation	H	-0.235802	-0.672567
cell399	Simulation	I	0.68142	-0.674386
cell400	Simulation	H	-0.0905616	0.013165
cell401	Simulation	C	0.23977	0.271239
cell402	Simulation	A	-0.0238501	0.169966
cell403	Simulation	I	-0.120646	0.441075
cell404	Simulation	J	0.0212303	0.663553
cell405	Simulation	G	-0.327413	-0.816981
cell406	Simulation	I	-0.446428	0.43425
cell407	Simulation	F	0.429578	0.529135
cell408	Simulation	H	0.0578658	-0.889116
cell409	Simulation	I	-0.400316	-0.247137
cell410	Simulation	I	-0.638198	0.29189
cell411	Simulation	F	0.499291	0.484457
cell412	Simulation	J	0.678457	-0.626875
cell413	Simulation	C	0.29487	0.12156
cell414	Simulation	C	0.287172	0.178777
cell415	Simulation	A	-0.150905	-0.110207
cell416	Simulation	F	0.380859	0.671982
cell417	Simulation	I	-0.40268	-0.401623
cell418	Simulation	G	0.528623	0.775351
cell419	Simulation	E	-0.171762	0.522992
cell420	Simulation	D	-0.362238	-0.248605
cell421	Simulation	J	0.0149127	-0.193315
cell422	Simulation	E	-0.565455	-0.0777185
cell423	Simulation	B	-0.179906	0.221042
cell424	Simulation	C	0.362606	-0.108504
cell425	Simulation	D	-0.290834	-0.258622
cell426	Simulation	C	0.192903	0.327879
cell427	Simulation	H	-0.0134435	-0.0472714
cell428	Simulation	A	0.0413095	0.0130764
cell429	Simulation	G	0.610947	-0.484052
cell430	Simulation	B	0.184562	0.233111
cell431	Simulation	H	-0.785378	-0.525119
cell432	Simulation	A	0.0434765	0.102746
cell433	Simulation	D	-0.379937	0.136602
cell434	Simulation	G	0.294562	-0.73673
cell435	Simulation	D	-0.430577	-0.0128441
cell436	Simulation	D	-0.32286	0.31934
cell437	Simulation	H	-0.538727	0.347394
cell438	Simulation	D	-0.0280376	-0.39064
cell439	Simulation	I	-0.151513	-0.0658698
cell440	Simulation	A	0.0448445	0.0728365
cell441	Simulation	D	-0.259699	-0.419205
cell442	Simulation	C	0.229001	0.269444
cell443	Simulation	I	0.203853	-0.00922502
cell444	Simulation	I	-0.289127	0.0302232
cell445	Simulation	F	0.674486	-0.31427
cell446	Simulation	B	0.130781	-0.19248
cell447	Simulation	E	-0.562796	-0.270098
cell448	Simulation	G	0.809998	-0.291046
cell449	Simulation	A	-0.0738127	-0.0713751
cell450	Simulation	E	0.344282	-0.545726
cell451	Simulation	F	-0.268714	-0.641546
cell452	Simulation	D	0.437187	-0.219177
cell453	Simulation	J	0.0640479	-0.106047
cell454	Simulation	D	0.431594	-0.00262146
cell455	Simulation	I	0.0461569	-0.75435
cell456	Simulation	D	0.349012	0.277826
cell457	Simulation	C	-0.174626	0.266923
cell458	Simulation	F	0.357367	-0.609431
cell459	Simulation	B	0.199555	0.154807
cell460	Simulation	E	-0.500374	0.312419
cell461	Simulation	D	-0.344598	0.232072
cell462	Simulation	C	0.0344557	0.36337
cell463	Simulation	H	0.395311	-0.653622
cell464	Simulation	I	-0.566783	0.0629805
cell465	Simulation	B	-0.263074	0.0733616
cell466	Simulation	I	-0.486841	-0.588753
cell467	Simulation	B	-0.163658	0.263374
cell468	Simulation	I	0.917905	-0.170149
cell469	Simulation	H	0.065034	-0.0233201
cell470	Simulation	J	-0.294132	0.117944
cell471	Simulation	I	-0.304149	-0.50522
cell472	Simulation	F	0.537607	-0.515005
cell473	Simulation	E	-0.36721	0.400543
cell474	Simulation	C	-0.257309	-0.246004
cell475	Simulation	H	0.446575	-0.463231
cell476	Simulation	C	-0.0400492	-0.316628
cell477	Simulation	G	0.440118	0.702779
cell478	Simulation	E	-0.06348	-0.588475
cell479	Simulation	A	-0.0441391	0.212913
cell480	Simulation	C	0.339626	0.0170893
cell481	Simulation	C	0.24966	0.212538
cell482	Simulation	D	0.4061	0.109256
cell483	Simulation	J	0.101373	-0.056995
cell484	Simulation	D	0.428127	0.158598
cell485	Simulation	H	0.747003	0.371914
cell486	Simulation	J	-0.726921	-0.537814
cell487	Simulation	I	-0.0377306	-0.27279
cell488	Simulation	C	-0.0843241	0.378085
cell489	Simulation	F	0.639915	-0.14769
cell490	Simulation	G	-0.809435	-0.34426
cell491	Simulation	C	0.318943	-0.121268
cell492	Simulation	G	-0.786734	0.300766
cell493	Simulation	D	-0.247088	-0.333728
cell494	Simulation	F	0.467188	-0.55278
cell495	Simulation	J	-0.440094	-0.141248
cell496	Simulation	C	0.228927	0.231232
cell497	Simulation	J	0.352149	0.445607
cell498	Simulation	E	0.250751	0.572603
cell499	Simulation	A	-0.163562	0.0139858
cell500	Simulation	G	-0.346447	0.836415
cell501	Simulation	D	0.13261	0.378861
cell502	Simulation	G	0.23634	0.812806
cell503	Simulation	H	-0.314336	0.00113073
cell504	Simulation	D	0.387291	-0.335959
cell505	Simulation	D	-0.286448	0.319231
cell506	Simulation	F	0.699961	0.267461
cell507	Simulation	I	0.111741	0.178631
cell508	Simulation	A	-0.0472315	0.0370695
cell509	Simulation	G	-0.695398	0.440941
cell510	Simulation	J	0.0103863	0.638503
cell511	Simulation	C	-0.0756028	-0.379633
cell512	Simulation	G	-0.202564	-0.85184
cell513	Simulation	G	-0.774874	0.472898
cell514	Simulation	J	-0.0233979	0.170454
cell515	Simulation	C	0.356704	-0.069521
cell516	Simulation	H	-0.0632476	-0.026872
cell517	Simulation	J	0.0360907	-0.0804236
cell518	Simulation	J	-0.1198	-0.22092
cell519	Simulation	J	0.178519	0.00211514
cell520	Simulation	I	-0.224223	0.158308
cell521	Simulation	A	0.0585275	0.0452536
cell522	Simulation	F	-0.630583	-0.365273
cell523	Simulation	H	-0.139556	-0.515702
cell524	Simulation	F	-0.61817	-0.313222
cell525	Simulation	I	-0.0027967	-0.165653
cell526	Simulation	E	0.548196	-0.345023
cell527	Simulation	F	-0.214834	0.611514
cell528	Simulation	H	-0.181084	0.206599
cell529	Simulation	E	0.0133726	-0.624685
cell530	Simulation	D	-0.410151	-0.243682
cell531	Simulation	B	0.0971702	-0.224701
cell532	Simulation	F	0.30044	-0.666087
cell533	Simulation	C	-0.359618	0.0318997
cell534	Simulation	G	0.584189	-0.682739
cell535	Simulation	B	0.165472	-0.262667
cell536	Simulation	D	0.22429	0.382978
cell537	Simulation	H	0.556224	-0.425511
cell538	Simulation	C	0.296338	-0.215374
cell539	Simulation	F	-0.641653	0.178052
cell540	Simulation	D	0.401375	0.0808043
cell541	Simulation	D	-0.0616363	-0.407952
cell542	Simulation	I	-0.00462212	-0.178506
cell543	Simulation	F	-0.360427	-0.605767
cell544	Simulation	A	-0.0818958	-0.164935
cell545	Simulation	A	-0.173211	-0.123027
cell546	Simulation	G	-0.485912	-0.650694
cell547	Simulation	E	-0.296395	0.467157
cell548	Simulation	I	0.390278	0.510527
cell549	Simulation	C	-0.148094	-0.308204
cell550	Simulation	D	-0.450944	-0.0452165
cell551	Simulation	F	0.239616	0.633285
cell552	Simulation	G	-0.530719	-0.704788
cell553	Simulation	D	-0.123323	-0.373534
cell554	Simulation	H	0.249046	0.18886
cell555	Simulation	J	0.743328	0.512177
cell556	Simulation	E	-0.208204	-0.484559
cell557	Simulation	J	-0.195678	0.189153
cell558	Simulation	F	-0.600055	-0.339622
cell559	Simulation	J	0.00412705	0.187704
cell560	Simulation	A	-0.162964	-0.136158
cell561	Simulation	D	0.443771	0.163421
cell562	Simulation	A	-0.000712621	0.0170936
cell563	Simulation	F	-0.644602	0.168838
cell564	Simulation	A	0.0788217	0.0704502
cell565	Simulation	D	0.333849	0.249665
cell566	Simulation	H	-0.0462831	0.170901
cell567	Simulation	H	-0.666292	0.655378
cell568	Simulation	A	-0.0846963	0.0912374
cell569	Simulation	A	-0.0788814	0.132146
cell570	Simulation	H	-0.157998	-0.983027
cell571	Simulation	B	0.238329	0.0289023
cell572	Simulation	B	-0.123063	-0.288884
cell573	Simulation	I	0.797883	-0.0430699
cell574	Simulation	G	0.204315	0.852877
cell575	Simulation	D	0.401179	0.287234
cell576	Simulation	E	0.32398	-0.411286
cell577	Simulation	C	0.162025	-0.327865
cell578	Simulation	H	-0.491122	0.415967
cell579	Simulation	A	-0.0248272	0.184658
cell580	Simulation	B	0.0828738	-0.255043
cell581	Simulation	B	0.0569994	-0.286735
cell582	Simulation	D	-0.32193	0.257467
cell583	Simulation	B	-0.102948	0.29722
cell584	Simulation	G	-0.535331	-0.702713
cell585	Simulation	B	-0.291797	0.0633606
cell586	Simulation	E	0.476725	0.211641
cell587	Simulation	G	-0.532401	-0.664822
cell588	Simulation	J	0.34421	0.785854
cell589	Simulation	F	-0.490989	-0.497286
cell590	Simulation	F	0.471374	-0.536357
cell591	Simulation	C	0.341034	-0.046238
cell592	Simulation	E	0.454196	-0.336598
cell593	Simulation	B	-0.220224	-0.156263
cell594	Simulation	C	0.372384	-0.0373167
cell595	Simulation	B	0.291613	0.081396
cell596	Simulation	E	-0.560113	-0.0337936
cell597	Simulation	J	-0.133407	-0.837201
cell598	Simulation	F	0.00636528	0.688267
cell599	Simulation	D	-0.106605	-0.429237
cell600	Simulation	E	0.526147	-0.0210534
cell601	Simulation	J	-0.202747	-0.323758
cell602	Simulation	I	0.221648	-0.00459988
cell603	Simulation	J	-0.189362	-0.0396254
cell604	Simulation	G	0.217996	0.787355
cell605	Simulation	C	-0.0771569	-0.313576
cell606	Simulation	B	-0.219903	-0.104067
cell607	Simulation	A	0.135503	0.112942
cell608	Simulation	F	-0.623247	0.295988
cell609	Simulation	J	0.131594	-0.0240926
cell610	Simulation	D	-0.395951	0.0604876
cell611	Simulation	D	-0.227351	-0.351674
cell612	Simulation	E	0.619933	0.00188876
cell613	Simulation	F	0.214047	-0.652413
cell614	Simulation	H	0.652429	-0.37412
cell615	Simulation	C	-0.334875	0.0307705
cell616	Simulation	B	0.154619	0.194656
cell617	Simulation	A	0.0841863	-0.0150738
cell618	Simulation	C	0.290939	-0.15344
cell619	Simulation	I	0.579177	-0.375441
cell620	Simulation	C	-0.174964	-0.322481
cell621	Simulation	C	-0.184561	0.257233
cell622	Simulation	E	0.28251	-0.514057
cell623	Simulation	E	0.446378	0.361371
cell624	Simulation	I	-0.241986	-0.115959
cell625	Simulation	A	-0.0509484	0.187426
cell626	Simulation	H	0.117828	-0.395018
cell627	Simulation	B	-0.13765	-0.246586
cell628	Simulation	F	-0.658114	0.00179979
cell629	Simulation	C	-0.168365	0.350227
cell630	Simulation	I	0.0809131	-0.103963
cell631	Simulation	A	0.21133	0.0444915
cell632	Simulation	C	-0.157505	0.34529
cell633	Simulation	B	-0.0729505	0.249611
cell634	Simulation	G	-0.732227	0.567145
cell635	Simulation	E	0.359123	-0.510097
cell636	Simulation	A	0.0603613	0.00139263
cell637	Simulation	A	-0.0202709	-0.00170863
cell638	Simulation	G	-0.0550204	-0.894352
cell639	Simulation	D	0.132103	0.489262
cell640	Simulation	G	-0.701685	-0.485527
cell641	Simulation	A	0.0225496	0.0165817
cell642	Simulation	C	-0.262035	0.187989
cell643	Simulation	F	-0.490777	-0.499417
cell644	Simulation	D	-0.281218	-0.271889
cell645	Simulation	D	0.412202	-0.0498076
cell646	Simulation	C	-0.0935664	-0.365712
cell647	Simulation	J	0.078789	-0.525144
cell648	Simulation	H	0.269717	-0.0452596
cell649	Simulation	I	0.0751145	0.0733861
cell650	Simulation	E	-0.512243	-0.250387
cell651	Simulation	C	-0.117868	0.363762
cell652	Simulation	B	0.208747	0.167033
cell653	Simulation	C	-0.227832	0.273508
cell654	Simulation	J	-0.483475	-0.734597
cell655	Simulation	J	-0.739231	-0.248079
cell656	Simulation	H	0.50084	-0.614283
cell657	Simulation	A	0.0515119	0.200066
cell658	Simulation	I	-0.10781	-0.327659
cell659	Simulation	I	0.158597	-0.178554
cell660	Simulation	J	-0.226484	-0.400162
cell661	Simulation	E	-0.240596	-0.526791
cell662	Simulation	H	0.472388	-0.294986
cell663	Simulation	H	0.265708	0.162636
cell664	Simulation	E	0.422936	-0.334557
cell665	Simulation	H	-0.772602	0.547571
cell666	Simulation	A	-0.135815	0.0813174
cell667	Simulation	H	0.141435	0.0491988
cell668	Simulation	A	0.0445039	-0.0591324
cell669	Simulation	I	0.44479	0.00977883
cell670	Simulation	G	0.467356	-0.791094
cell671	Simulation	I	0.426676	-0.31807
cell672	Simulation	H	-0.339179	0.0414937
cell673	Simulation	J	-0.0707149	0.295282
cell674	Simulation	E	-0.548093	-0.286646
cell675	Simulation	I	0.12133	-0.0597256
cell676	Simulation	D	0.437612	0.165077
cell677	Simulation	J	0.521559	-0.0346523
cell678	Simulation	G	0.511783	-0.683445
cell679	Simulation	A	-0.0950525	0.163135
cell680	Simulation	J	-0.218661	0.198613
cell681	Simulation	I	-0.279727	0.350752
cell682	Simulation	D	-0.321476	0.270821
cell683	Simulation	D	0.303353	-0.257974
cell684	Simulation	F	0.218488	-0.622632
cell685	Simulation	I	-0.567132	-0.437818
cell686	Simulation	H	0.984518	-0.0454851
cell687	Simulation	E	-0.318066	-0.546482
cell688	Simulation	H	-0.0554706	0.40834
cell689	Simulation	H	0.752857	-0.251076
cell690	Simulation	A	-0.162307	-0.145842
cell691	Simulation	B	-0.0258802	0.261837
cell692	Simulation	F	-0.270232	0.636276
cell693	Simulation	I	0.0129542	-0.0235509
cell694	Simulation	A	-0.0626837	-0.0844137
cell695	Simulation	D	0.452535	-0.199999
cell696	Simulation	I	0.0453102	-0.180466
cell697	Simulation	F	0.0201989	-0.691502
cell698	Simulation	J	0.645311	-0.754941
cell699	Simulation	C	0.0902198	-0.373933
cell700	Simulation	I	-0.0417351	0.147338
cell701	Simulation	C	0.18438	0.335542
cell702	Simulation	H	0.0459332	0.00251442
cell703	Simulation	E	-0.48461	0.230217
cell704	Simulation	J	-0.0022446	-0.207236
cell705	Simulation	I	0.343834	-0.263357
cell706	Simulation	J	-0.490325	-0.694433
cell707	Simulation	I	-0.0236288	0.295724
cell708	Simulation	B	0.206748	0.0877687
cell709	Simulation	J	0.506419	-0.580235
cell710	Simulation	I	-0.318239	0.145497
cell711	Simulation	A	-0.0741775	0.00386408
cell712	Simulation	B	0.248398	0.152239
cell713	Simulation	J	0.280307	-0.384412
cell714	Simulation	H	0.506318	-0.361884
cell715	Simulation	D	0.320333	-0.274065
cell716	Simulation	A	0.0633533	0.10242
cell717	Simulation	H	-0.190548	-0.737509
cell718	Simulation	E	-0.460232	-0.32375
cell719	Simulation	A	-0.0109455	0.0423564
cell720	Simulation	B	-0.12615	0.185698
cell721	Simulation	D	-0.390516	-0.0364179
cell722	Simulation	I	0.792765	0.128446
cell723	Simulation	H	-0.509758	-0.391227
cell724	Simulation	J	0.467398	-0.347204
cell725	Simulation	G	0.697014	-0.463129
cell726	Simulation	D	-0.335465	0.336537
cell727	Simulation	F	0.51012	0.407588
cell728	Simulation	A	0.146999	-0.116666
cell729	Simulation	A	-0.0872772	0.126685
cell730	Simulation	G	-0.930358	0.182509
cell731	Simulation	J	-0.215575	0.125563
cell732	Simulation	E	0.0673958	0.539951
cell733	Simulation	D	0.278163	-0.288117
cell734	Simulation	A	-0.0561743	0.183183
cell735	Simulation	G	0.35926	-0.782254
cell736	Simulation	H	-0.738975	0.373776
cell737	Simulation	B	-0.219063	-0.137862
cell738	Simulation	A	-0.11748	-0.14256
cell739	Simulation	F	0.671666	-0.289083
cell740	Simulation	I	-0.451955	-0.565704
cell741	Simulation	G	-0.732158	-0.318395
cell742	Simulation	J	0.298072	0.585701
cell743	Simulation	H	-0.21205	-0.0171704
cell744	Simulation	G	-0.336807	-0.793271
cell745	Simulation	E	-0.343892	-0.380298
cell746	Simulation	I	0.622213	-0.324577
cell747	Simulation	H	0.104276	-0.197686
cell748	Simulation	D	-0.40498	-0.199683
cell749	Simulation	F	-0.259355	0.666652
cell750	Simulation	G	0.400351	0.842316
cell751	Simulation	J	0.660056	0.0361655
cell752	Simulation	B	0.0442646	-0.306266
cell753	Simulation	H	0.209966	-0.235862
cell754	Simulation	B	0.276006	-0.0620319
cell755	Simulation	E	0.23586	-0.50718
cell756	Simulation	E	-0.525674	0.0100809
cell757	Simulation	J	0.839468	0.045171
cell758	Simulation	E	-0.559245	0.172738
cell759	Simulation	H	-0.00587538	-0.00427417
cell760	Simulation	D	0.431738	0.26648
cell761	Simulation	I	0.0231516	-0.0775929
cell762	Simulation	J	-0.447416	-0.195416
cell763	Simulation	F	0.648078	-0.243009
cell764	Simulation	I	0.146515	0.369739
cell765	Simulation	B	0.256106	-0.102663
cell766	Simulation	B	0.0414223	-0.262346
cell767	Simulation	H	0.376517	0.846605
cell768	Simulation	A	0.159537	-0.129487
cell769	Simulation	F	-0.137042	-0.676354
cell770	Simulation	E	0.480322	-0.250383
cell771	Simulation	D	0.35794	0.195995
cell772	Simulation	B	-0.0608688	-0.218752
cell773	Simulation	E	0.0519071	-0.631703
cell774	Simulation	G	-0.0878731	-0.873864
cell775	Simulation	B	-0.301716	0.0612991
cell776	Simulation	E	-0.56509	-0.110153
cell777	Simulation	F	0.440028	0.496984
cell778	Simulation	F	-0.61687	-0.459518
cell779	Simulation	A	0.0162103	-0.01221
cell780	Simulation	B	0.0647031	-0.266919
cell781	Simulation	J	0.130871	-0.598063
cell782	Simulation	F	-0.54254	-0.442128
cell783	Simulation	B	0.173722	-0.18906
cell784	Simulation	B	-0.00488357	0.306846
cell785	Simulation	C	0.00554788	-0.364212
cell786	Simulation	C	-0.348739	-0.155331
cell787	Simulation	A	0.121475	0.157877
cell788	Simulation	F	-0.234611	-0.733661
cell789	Simulation	I	-0.135764	0.0028498
cell790	Simulation	J	0.188955	0.237211
cell791	Simulation	C	0.273003	0.189154
cell792	Simulation	D	-0.252325	-0.313625
cell793	Simulation	F	0.0740757	-0.682573
cell794	Simulation	D	-0.383979	0.291847
cell795	Simulation	J	0.362781	0.572836
cell796	Simulation	G	0.911808	0.0621469
cell797	Simulation	A	-0.115709	0.080676
cell798	Simulation	J	-0.0412479	0.0766376
cell799	Simulation	D	-0.320978	-0.247271
cell800	Simulation	D	-0.312997	-0.270238
cell801	Simulation	A	-0.096033	-0.176851
cell802	Simulation	G	-0.710265	-0.580672
cell803	Simulation	E	0.342883	0.448668
cell804	Simulation	H	-0.77832	0.521593
cell805	Simulation	J	-0.0297175	-0.00979808
cell806	Simulation	F	-0.572686	0.40568
cell807	Simulation	I	0.602535	-0.000287299
cell808	Simulation	H	0.0516672	-0.512833
cell809	Simulation	H	0.00390025	-0.170261
cell810	Simulation	B	-0.221386	0.194858
cell811	Simulation	F	-0.101287	0.665188
cell812	Simulation	J	0.279172	0.756915
cell813	Simulation	C	-0.336892	0.0627626
cell814	Simulation	E	0.523227	-0.297248
cell815	Simulation	C	0.297903	-0.208871
cell816	Simulation	G	0.750923	-0.535251
cell817	Simulation	H	-0.430862	0.711972
cell818	Simulation	G	0.154875	-0.836508
cell819	Simulation	A	0.00926125	0.073629
cell820	Simulation	E	0.455375	0.287999
cell821	Simulation	C	0.0220237	-0.316056
cell822	Simulation	C	0.355344	0.055824
cell823	Simulation	G	0.1244	0.934576
cell824	Simulation	J	-0.0132134	0.121602
cell825	Simulation	H	0.290194	-0.0143545
cell826	Simulation	C	-0.271225	0.272153
cell827	Simulation	G	-0.780223	-0.452214
cell828	Simulation	C	-0.0331226	-0.318054
cell829	Simulation	E	-0.462102	0.234177
cell830	Simulation	G	0.752776	0.431734
cell831	Simulation	F	0.0529407	0.652853
cell832	Simulation	E	-0.254151	0.571459
cell833	Simulation	C	-0.0279675	0.361155
cell834	Simulation	J	0.00161553	0.0109255
cell835	Simulation	J	0.391649	-0.224624
cell836	Simulation	B	-0.234161	0.161111
cell837	Simulation	B	-0.257138	0.174226
cell838	Simulation	I	0.277541	0.483067
cell839	Simulation	I	-0.463417	0.451534
cell840	Simulation	A	-0.162924	-0.0478154
cell841	Simulation	G	0.203412	0.916276
cell842	Simulation	I	0.289188	-0.732463
cell843	Simulation	F	-0.128728	0.682962
cell844	Simulation	D	0.468404	0.0770225
cell845	Simulation	I	-0.845224	0.364063
cell846	Simulation	E	0.306457	0.487743
cell847	Simulation	A	-0.00443633	0.0263971
cell848	Simulation	G	0.405358	0.683532
cell849	Simulation	G	0.794029	-0.524243
cell850	Simulation	E	-0.016171	-0.589497
cell851	Simulation	I	-0.928219	0.0530089
cell852	Simulation	H	-0.384032	-0.27694
cell853	Simulation	H	-0.785025	-0.254244
cell854	Simulation	A	-0.00659294	-0.221186
cell855	Simulation	G	0.55095	0.634814
cell856	Simulation	A	-0.108461	-0.124965
cell857	Simulation	D	0.318094	-0.230135
cell858	Simulation	B	0.260775	0.140582
cell859	Simulation	B	-0.128977	0.247735
cell860	Simulation	E	0.171458	-0.487072
cell861	Simulation	C	0.317987	0.0548956
cell862	Simulation	J	-0.0824624	-0.0769101
cell863	Simulation	D	0.122011	0.393603
cell864	Simulation	F	-0.598477	-0.262171
cell865	Simulation	F	0.657803	0.256881
cell866	Simulation	E	-0.200679	-0.534003
cell867	Simulation	G	0.0106267	-0.790506
cell868	Simulation	A	-0.0276406	-0.0999901
cell869	Simulation	G	-0.0972557	-0.934579
cell870	Simulation	C	0.244686	0.246891
cell871	Simulation	H	0.13127	0.110853
cell872	Simulation	C	0.227439	0.315013
cell873	Simulation	J	0.158402	-0.206348
cell874	Simulation	A	-0.0191013	-0.0187518
cell875	Simulation	J	0.268145	-0.251435
cell876	Simulation	E	-0.55998	-0.257329
cell877	Simulation	J	0.485141	-0.38893
cell878	Simulation	G	0.451413	0.780654
cell879	Simulation	J	0.219909	0.198748
cell880	Simulation	D	-0.298806	0.30181
cell881	Simulation	B	0.146118	-0.179987
cell882	Simulation	I	-0.104957	0.509981
cell883	Simulation	G	-0.427987	0.704162
cell884	Simulation	A	-0.0168201	0.139554
cell885	Simulation	D	-0.395077	0.0667158
cell886	Simulation	H	0.322654	0.26928
cell887	Simulation	H	-0.1469	-0.0294173
cell888	Simulation	E	-0.526303	-0.330884
cell889	Simulation	E	-0.344669	0.420333
cell890	Simulation	E	0.0762378	-0.621645
cell891	Simulation	H	0.67938	-0.152257
cell892	Simulation	C	0.120782	-0.303659
cell893	Simulation	G	0.743845	0.465856
cell894	Simulation	J	0.665258	-0.173645
cell895	Simulation	F	-0.570351	-0.452086
cell896	Simulation	F	-0.366459	0.643196
cell897	Simulation	A	-0.035122	-0.0772954
cell898	Simulation	G	0.362259	0.686157
cell899	Simulation	D	-0.508905	-0.0605631
cell900	Simulation	C	-0.110021	-0.311193
cell901	Simulation	D	-0.366902	-0.145745
cell902	Simulation	A	-0.187188	-0.0850115
cell903	Simulation	B	0.147947	0.223484
cell904	Simulation	H	0.391966	0.667952
cell905	Simulation	H	0.692167	-0.547989
cell906	Simulation	A	0.0492157	0.20618
cell907	Simulation	G	0.448236	-0.768366
cell908	Simulation	A	0.0591806	0.159819
cell909	Simulation	C	0.278005	-0.171962
cell910	Simulation	E	-0.148531	-0.617316
cell911	Simulation	A	-0.0681137	0.109707
cell912	Simulation	F	-0.58604	0.505673
cell913	Simulation	E	0.59872	0.22572
cell914	Simulation	G	0.401114	0.718664
cell915	Simulation	C	0.36897	0.0115698
cell916	Simulation	B	0.191641	0.185282
cell917	Simulation	I	0.682217	0.222315
cell918	Simulation	J	0.0219453	-0.0157775
cell919	Simulation	B	0.0536673	0.234645
cell920	Simulation	E	0.293003	0.457155
cell921	Simulation	D	0.390012	-0.0153859
cell922	Simulation	E	0.514165	-0.287705
cell923	Simulation	H	0.336956	-0.858583
cell924	Simulation	F	0.643213	0.0874347
cell925	Simulation	J	0.309956	0.0153352
cell926	Simulation	D	0.384845	0.137799
cell927	Simulation	A	-0.0468288	-0.12737
cell928	Simulation	G	-0.48582	0.716268
cell929	Simulation	J	0.00673241	-0.119421
cell930	Simulation	J	-0.320326	0.945924
cell931	Simulation	C	-0.291932	0.126626
cell932	Simulation	H	0.278207	-0.569136
cell933	Simulation	A	0.1074	-0.131274
cell934	Simulation	G	-0.55255	-0.589554
cell935	Simulation	G	-0.363592	0.859192
cell936	Simulation	C	-0.351547	0.144072
cell937	Simulation	C	0.312285	-0.22224
cell938	Simulation	F	-0.640863	-0.212336
cell939	Simulation	G	0.791714	-0.233863
cell940	Simulation	D	0.00757655	0.426264
cell941	Simulation	B	-0.286453	0.00496322
cell942	Simulation	G	-0.70369	0.444176
cell943	Simulation	G	-0.786068	-0.166978
cell944	Simulation	B	-0.301029	-0.00141811
cell945	Simulation	D	0.181334	-0.390481
cell946	Simulation	A	-0.0931443	0.0618255
cell947	Simulation	F	0.0865828	0.666405
cell948	Simulation	H	-0.491317	-0.267931
cell949	Simulation	I	-0.655933	-0.523424
cell950	Simulation	J	-0.624514	-0.162023
cell951	Simulation	B	-0.15728	-0.270548
cell952	Simulation	E	0.61609	-0.0166888
cell953	Simulation	E	-0.52736	-0.0339443
cell954	Simulation	A	-0.0293815	-0.0687818
cell955	Simulation	F	-0.0112561	-0.69093
cell956	Simulation	E	-0.520992	0.249087
cell957	Simulation	A	-0.018268	0.0145878
cell958	Simulation	A	-0.0393727	0.0633333
cell959	Simulation	B	0.226597	-0.145011
cell960	Simulation	H	-0.774479	-0.34389
cell961	Simulation	G	-0.840306	0.305464
cell962	Simulation	D	0.0957328	0.452582
cell963	Simulation	F	-0.136943	-0.639184
cell964	Simulation	F	-0.632611	-0.27462
cell965	Simulation	E	-0.539008	0.251883
cell966	Simulation	C	0.15875	-0.322785
cell967	Simulation	C	0.194087	0.316293
cell968	Simulation	H	-0.928318	0.0564469
cell969	Simulation	D	0.360708	-0.2656
cell970	Simulation	A	0.0708508	-0.0176118
cell971	Simulation	B	-0.00117742	0.286711
cell972	Simulation	F	0.390236	0.583009
cell973	Simulation	B	-0.312468	0.00833872
cell974	Simulation	H	-0.258311	0.0844102
cell975	Simulation	G	-0.858803	0.262944
cell976	Simulation	A	0.218358	0.0454088
cell977	Simulation	H	-0.00826889	0.00219681
cell978	Simulation	F	-0.67921	0.127549
cell979	Simulation	H	-0.0665141	-0.0643006
cell980	Simulation	B	0.151273	-0.240266
cell981	Simulation	H	-0.151669	-0.46474
cell982	Simulation	B	0.0733946	-0.294216
cell983	Simulation	I	-0.0371218	-0.77919
cell984	Simulation	I	0.0900856	-0.0792762
cell985	Simulation	I	-0.770175	-0.606272
cell986	Simulation	F	0.360509	-0.65806
cell987	Simulation	D	0.425792	0.0233384
cell988	Simulation	I	-0.141287	-0.771795
cell989	Simulation	G	0.346237	-0.834531
cell990	Simulation	H	-0.365208	0.225463
cell991	Simulation	J	-0.232725	-0.14417
cell992	Simulation	B	0.104073	-0.212565
cell993	Simulation	A	-0.149474	0.156267
cell994	Simulation	H	0.309792	-0.939358
cell995	Simulation	D	-0.356746	-0.188002
cell996	Simulation	E	0.273906	0.490813
cell997	Simulation	F	-0.600478	0.378501
cell998	Simulation	H	0.773001	-0.253169
cell999	Simulation	F	0.502695	-0.556646
cell1000	Simulation	J	0.4234	-0.529444

## Sheet: simulated_dataset_2
Cell_ID	Sample	Cell_Type	x	y
cell1	Sim_linear	I	0.81501	0.392859
cell2	Sim_linear	A	0.00783162	0.528165
cell3	Sim_linear	I	0.23857	0.280569
cell4	Sim_linear	G	0.954609	0.950353
cell5	Sim_linear	A	0.00868376	0.0463086
cell6	Sim_linear	I	0.624926	0.076206
cell7	Sim_linear	A	0.00868376	0.173746
cell8	Sim_linear	I	0.919193	0.808935
cell9	Sim_linear	A	0.0127637	0.89209
cell10	Sim_linear	A	0.022908	0.151301
cell11	Sim_linear	A	0.023084	0.245144
cell12	Sim_linear	A	0.0252263	0.244028
cell13	Sim_linear	G	0.857092	0.310498
cell14	Sim_linear	A	0.0252263	0.69376
cell15	Sim_linear	A	0.0273128	0.248064
cell16	Sim_linear	G	0.744952	0.805045
cell17	Sim_linear	I	0.251344	0.85451
cell18	Sim_linear	A	0.0275505	0.893851
cell19	Sim_linear	I	0.314896	0.634689
cell20	Sim_linear	I	0.305632	0.273205
cell21	Sim_linear	I	0.425125	0.765232
cell22	Sim_linear	A	0.093635	0.0247272
cell23	Sim_linear	A	0.0945061	0.0374005
cell24	Sim_linear	G	0.663213	0.135641
cell25	Sim_linear	G	0.478069	0.387113
cell26	Sim_linear	I	0.921737	0.690232
cell27	Sim_linear	I	0.634576	0.0678247
cell28	Sim_linear	G	0.762116	0.488037
cell29	Sim_linear	I	0.199308	0.0983506
cell30	Sim_linear	I	0.995694	0.442879
cell31	Sim_linear	I	0.872612	0.77389
cell32	Sim_linear	A	0.0951766	0.241676
cell33	Sim_linear	A	0.0952288	0.771788
cell34	Sim_linear	I	0.640955	0.193901
cell35	Sim_linear	A	0.134111	0.151375
cell36	Sim_linear	A	0.134346	0.869593
cell37	Sim_linear	A	0.134354	0.948458
cell38	Sim_linear	A	0.134496	0.00563616
cell39	Sim_linear	A	0.134592	0.746174
cell40	Sim_linear	I	0.578279	0.455938
cell41	Sim_linear	A	0.163504	0.34417
cell42	Sim_linear	A	0.164292	0.850955
cell43	Sim_linear	G	0.00995921	0.442327
cell44	Sim_linear	G	0.603024	0.800021
cell45	Sim_linear	A	0.165201	0.615854
cell46	Sim_linear	I	0.235654	0.605631
cell47	Sim_linear	G	0.552614	0.455176
cell48	Sim_linear	I	0.637129	0.91038
cell49	Sim_linear	G	0.117803	0.663078
cell50	Sim_linear	G	0.388454	0.418409
cell51	Sim_linear	A	0.165272	0.73732
cell52	Sim_linear	A	0.18976	0.233268
cell53	Sim_linear	A	0.189992	0.239475
cell54	Sim_linear	A	0.19012	0.028229
cell55	Sim_linear	I	0.0866123	0.911518
cell56	Sim_linear	A	0.190314	0.799255
cell57	Sim_linear	A	0.191678	0.292487
cell58	Sim_linear	A	0.208755	0.145407
cell59	Sim_linear	A	0.211286	0.735296
cell60	Sim_linear	A	0.212076	0.383625
cell61	Sim_linear	A	0.2131	0.758445
cell62	Sim_linear	A	0.230321	0.215273
cell63	Sim_linear	A	0.232281	0.933095
cell64	Sim_linear	A	0.232779	0.0673996
cell65	Sim_linear	A	0.232914	0.169519
cell66	Sim_linear	A	0.233004	0.255059
cell67	Sim_linear	A	0.233273	0.0778493
cell68	Sim_linear	G	0.0716128	0.905842
cell69	Sim_linear	A	0.233529	0.880167
cell70	Sim_linear	I	0.341779	0.531898
cell71	Sim_linear	I	0.179597	0.997495
cell72	Sim_linear	A	0.249609	0.873869
cell73	Sim_linear	A	0.249688	0.754536
cell74	Sim_linear	G	0.991958	0.734092
cell75	Sim_linear	G	0.813097	0.664651
cell76	Sim_linear	A	0.249975	0.291745
cell77	Sim_linear	A	0.251952	0.989837
cell78	Sim_linear	A	0.252156	0.113142
cell79	Sim_linear	A	0.252294	0.879288
cell80	Sim_linear	A	0.252777	0.642805
cell81	Sim_linear	A	0.252958	0.778289
cell82	Sim_linear	G	0.308387	0.406979
cell83	Sim_linear	I	0.240705	0.906019
cell84	Sim_linear	I	0.529377	0.125082
cell85	Sim_linear	A	0.265478	0.812098
cell86	Sim_linear	G	0.345993	0.82352
cell87	Sim_linear	A	0.267053	0.832286
cell88	Sim_linear	I	0.0901523	0.159836
cell89	Sim_linear	A	0.268564	0.407363
cell90	Sim_linear	A	0.268956	0.71578
cell91	Sim_linear	A	0.269255	0.559524
cell92	Sim_linear	B	0.26991	0.324378
cell93	Sim_linear	B	0.282918	0.635005
cell94	Sim_linear	B	0.284335	0.31511
cell95	Sim_linear	B	0.284509	0.716437
cell96	Sim_linear	B	0.284989	0.967806
cell97	Sim_linear	B	0.28543	0.125971
cell98	Sim_linear	I	0.784783	0.864035
cell99	Sim_linear	I	0.48244	0.120876
cell100	Sim_linear	B	0.28544	0.0712008
cell101	Sim_linear	I	0.685863	0.15903
cell102	Sim_linear	B	0.285474	0.981793
cell103	Sim_linear	G	0.681478	0.880565
cell104	Sim_linear	B	0.285516	0.799496
cell105	Sim_linear	I	0.0486187	0.488944
cell106	Sim_linear	B	0.285581	0.146764
cell107	Sim_linear	B	0.285612	0.380192
cell108	Sim_linear	G	0.746658	0.061774
cell109	Sim_linear	B	0.286068	0.919166
cell110	Sim_linear	B	0.299347	0.9511
cell111	Sim_linear	B	0.300173	0.85344
cell112	Sim_linear	B	0.31216	0.011083
cell113	Sim_linear	B	0.312664	0.68923
cell114	Sim_linear	I	0.307414	0.847705
cell115	Sim_linear	G	0.207818	0.748632
cell116	Sim_linear	B	0.313741	0.896457
cell117	Sim_linear	I	0.155641	0.0483726
cell118	Sim_linear	B	0.313815	0.553829
cell119	Sim_linear	B	0.313897	0.941539
cell120	Sim_linear	I	0.629539	0.0267816
cell121	Sim_linear	G	0.0820958	0.274116
cell122	Sim_linear	B	0.313939	0.247296
cell123	Sim_linear	B	0.31397	0.318359
cell124	Sim_linear	B	0.314039	0.153308
cell125	Sim_linear	B	0.314153	0.0136083
cell126	Sim_linear	I	0.0557454	0.021769
cell127	Sim_linear	B	0.314314	0.492713
cell128	Sim_linear	B	0.315284	0.0907586
cell129	Sim_linear	I	0.826682	0.22765
cell130	Sim_linear	B	0.315568	0.368723
cell131	Sim_linear	B	0.316279	0.431404
cell132	Sim_linear	I	0.0714512	0.114005
cell133	Sim_linear	B	0.327193	0.335923
cell134	Sim_linear	G	0.918396	0.429794
cell135	Sim_linear	B	0.327475	0.573152
cell136	Sim_linear	B	0.328393	0.569885
cell137	Sim_linear	B	0.328451	0.914374
cell138	Sim_linear	G	0.570849	0.240113
cell139	Sim_linear	B	0.328723	0.444463
cell140	Sim_linear	B	0.328778	0.892848
cell141	Sim_linear	B	0.330611	0.84553
cell142	Sim_linear	B	0.330996	0.218084
cell143	Sim_linear	G	0.0183611	0.682887
cell144	Sim_linear	I	0.977215	0.606345
cell145	Sim_linear	B	0.339806	0.11272
cell146	Sim_linear	B	0.340442	0.925044
cell147	Sim_linear	B	0.341167	0.656127
cell148	Sim_linear	B	0.341237	0.585999
cell149	Sim_linear	B	0.341746	0.118191
cell150	Sim_linear	G	0.560365	0.616841
cell151	Sim_linear	B	0.342662	0.977673
cell152	Sim_linear	I	0.398678	0.283799
cell153	Sim_linear	B	0.342729	0.973192
cell154	Sim_linear	I	0.305401	0.410971
cell155	Sim_linear	G	0.887615	0.484869
cell156	Sim_linear	I	0.725521	0.109653
cell157	Sim_linear	B	0.343697	0.733719
cell158	Sim_linear	B	0.352809	0.522321
cell159	Sim_linear	B	0.35449	0.623004
cell160	Sim_linear	B	0.354583	0.328855
cell161	Sim_linear	B	0.355066	0.357357
cell162	Sim_linear	G	0.171684	0.494586
cell163	Sim_linear	B	0.355126	0.418145
cell164	Sim_linear	G	0.498689	0.419867
cell165	Sim_linear	B	0.35536	0.284802
cell166	Sim_linear	I	0.908515	0.58665
cell167	Sim_linear	B	0.355427	0.655658
cell168	Sim_linear	I	0.728702	0.698919
cell169	Sim_linear	B	0.356209	0.619095
cell170	Sim_linear	G	0.939812	0.0557871
cell171	Sim_linear	B	0.356751	0.46909
cell172	Sim_linear	I	0.225001	0.372667
cell173	Sim_linear	I	0.90088	0.107574
cell174	Sim_linear	I	0.245872	0.0824495
cell175	Sim_linear	C	0.36482	0.349722
cell176	Sim_linear	C	0.365291	0.0674689
cell177	Sim_linear	C	0.365632	0.765323
cell178	Sim_linear	C	0.366424	0.645581
cell179	Sim_linear	I	0.681481	0.487108
cell180	Sim_linear	C	0.366776	0.154617
cell181	Sim_linear	C	0.366918	0.571455
cell182	Sim_linear	G	0.899369	0.99265
cell183	Sim_linear	C	0.368374	0.199158
cell184	Sim_linear	I	0.0336047	0.608502
cell185	Sim_linear	I	0.859319	0.173504
cell186	Sim_linear	I	0.522096	0.55216
cell187	Sim_linear	I	0.490735	0.600436
cell188	Sim_linear	C	0.368959	0.83328
cell189	Sim_linear	C	0.369208	0.479833
cell190	Sim_linear	C	0.375774	0.137065
cell191	Sim_linear	C	0.376828	0.0355322
cell192	Sim_linear	C	0.379022	0.48642
cell193	Sim_linear	C	0.379075	0.835873
cell194	Sim_linear	C	0.380058	0.332645
cell195	Sim_linear	C	0.380545	0.0558744
cell196	Sim_linear	C	0.381213	0.0844448
cell197	Sim_linear	C	0.381573	0.348198
cell198	Sim_linear	G	0.419771	0.833958
cell199	Sim_linear	C	0.387322	0.0392847
cell200	Sim_linear	C	0.388135	0.0994441
cell201	Sim_linear	G	0.971647	0.345434
cell202	Sim_linear	C	0.391262	0.388581
cell203	Sim_linear	C	0.391314	0.339532
cell204	Sim_linear	I	0.906972	0.587782
cell205	Sim_linear	C	0.39175	0.208664
cell206	Sim_linear	G	0.251972	0.906832
cell207	Sim_linear	G	0.15846	0.748482
cell208	Sim_linear	C	0.392069	0.0782783
cell209	Sim_linear	C	0.393256	0.797523
cell210	Sim_linear	I	0.336176	0.987387
cell211	Sim_linear	C	0.399568	0.729889
cell212	Sim_linear	C	0.400161	0.282617
cell213	Sim_linear	C	0.400773	0.252211
cell214	Sim_linear	C	0.401325	0.237561
cell215	Sim_linear	I	0.938032	0.918765
cell216	Sim_linear	G	0.811282	0.508216
cell217	Sim_linear	G	0.56231	0.288838
cell218	Sim_linear	I	0.471966	0.196558
cell219	Sim_linear	I	0.235598	0.970164
cell220	Sim_linear	C	0.401507	0.996267
cell221	Sim_linear	J	0.298052	0.1189
cell222	Sim_linear	J	0.298605	0.55722
cell223	Sim_linear	C	0.402379	0.544556
cell224	Sim_linear	G	0.511418	0.460457
cell225	Sim_linear	C	0.402712	0.134769
cell226	Sim_linear	C	0.404526	0.863107
cell227	Sim_linear	G	0.189818	0.15078
cell228	Sim_linear	C	0.404739	0.235302
cell229	Sim_linear	C	0.404846	0.164787
cell230	Sim_linear	C	0.405957	0.263057
cell231	Sim_linear	C	0.41084	0.0890102
cell232	Sim_linear	C	0.412602	0.207092
cell233	Sim_linear	C	0.413224	0.29167
cell234	Sim_linear	G	0.0159225	0.499462
cell235	Sim_linear	C	0.41606	0.582965
cell236	Sim_linear	C	0.432142	0.613189
cell237	Sim_linear	C	0.433397	0.87195
cell238	Sim_linear	C	0.433673	0.114719
cell239	Sim_linear	C	0.43731	0.766852
cell240	Sim_linear	C	0.445503	0.970457
cell241	Sim_linear	J	0.643524	0.276784
cell242	Sim_linear	C	0.445829	0.139019
cell243	Sim_linear	C	0.452799	0.808621
cell244	Sim_linear	C	0.452965	0.316875
cell245	Sim_linear	C	0.466838	0.436947
cell246	Sim_linear	G	0.506608	0.819726
cell247	Sim_linear	C	0.471334	0.146601
cell248	Sim_linear	C	0.473686	0.0278938
cell249	Sim_linear	J	0.123059	0.896642
cell250	Sim_linear	C	0.473686	0.122532
cell251	Sim_linear	J	0.556997	0.764777
cell252	Sim_linear	C	0.481107	0.604181
cell253	Sim_linear	G	0.586567	0.591609
cell254	Sim_linear	G	0.293001	0.0805928
cell255	Sim_linear	D	0.482777	0.823824
cell256	Sim_linear	D	0.484036	0.210183
cell257	Sim_linear	D	0.484746	0.0141316
cell258	Sim_linear	D	0.485589	0.312002
cell259	Sim_linear	D	0.488987	0.893207
cell260	Sim_linear	J	0.615741	0.502089
cell261	Sim_linear	D	0.48988	0.126014
cell262	Sim_linear	G	0.792414	0.132778
cell263	Sim_linear	D	0.491543	0.8301
cell264	Sim_linear	D	0.492341	0.146048
cell265	Sim_linear	D	0.492539	0.0611812
cell266	Sim_linear	D	0.502188	0.554899
cell267	Sim_linear	D	0.502624	0.322325
cell268	Sim_linear	D	0.502665	0.0299157
cell269	Sim_linear	D	0.503151	0.914953
cell270	Sim_linear	D	0.503366	0.43994
cell271	Sim_linear	D	0.50458	0.561013
cell272	Sim_linear	G	0.309757	0.310399
cell273	Sim_linear	J	0.85811	0.221178
cell274	Sim_linear	J	0.0792713	0.623731
cell275	Sim_linear	D	0.506414	0.10395
cell276	Sim_linear	D	0.506822	0.201519
cell277	Sim_linear	D	0.507528	0.101786
cell278	Sim_linear	D	0.507962	0.426466
cell279	Sim_linear	D	0.508982	0.400533
cell280	Sim_linear	D	0.509461	0.966941
cell281	Sim_linear	G	0.547883	0.171646
cell282	Sim_linear	D	0.510295	0.408108
cell283	Sim_linear	D	0.510377	0.278762
cell284	Sim_linear	D	0.512234	0.586908
cell285	Sim_linear	H	0.0527928	0.476054
cell286	Sim_linear	H	0.707668	0.962038
cell287	Sim_linear	D	0.513297	0.6469
cell288	Sim_linear	H	0.474828	0.394014
cell289	Sim_linear	D	0.520368	0.13549
cell290	Sim_linear	D	0.521867	0.918805
cell291	Sim_linear	D	0.523402	0.264797
cell292	Sim_linear	D	0.524521	0.76625
cell293	Sim_linear	D	0.525318	0.744456
cell294	Sim_linear	H	0.905758	0.24844
cell295	Sim_linear	D	0.525417	0.420538
cell296	Sim_linear	D	0.525422	0.684058
cell297	Sim_linear	D	0.527775	0.549907
cell298	Sim_linear	D	0.528547	0.122273
cell299	Sim_linear	H	0.95286	0.697269
cell300	Sim_linear	H	0.278343	0.712603
cell301	Sim_linear	J	0.612271	0.26399
cell302	Sim_linear	D	0.528643	0.0703217
cell303	Sim_linear	D	0.528798	0.671345
cell304	Sim_linear	H	0.167667	0.92506
cell305	Sim_linear	D	0.529719	0.0800387
cell306	Sim_linear	D	0.530706	0.389352
cell307	Sim_linear	J	0.618553	0.0977194
cell308	Sim_linear	J	0.408951	0.3289
cell309	Sim_linear	D	0.535373	0.595214
cell310	Sim_linear	H	0.804771	0.85537
cell311	Sim_linear	D	0.535563	0.579658
cell312	Sim_linear	H	0.335778	0.209694
cell313	Sim_linear	J	0.139491	0.96916
cell314	Sim_linear	D	0.536313	0.473483
cell315	Sim_linear	D	0.537621	0.905069
cell316	Sim_linear	D	0.537676	0.975634
cell317	Sim_linear	H	0.413822	0.188607
cell318	Sim_linear	D	0.538135	0.534999
cell319	Sim_linear	H	0.749954	0.05347
cell320	Sim_linear	D	0.5382	0.154961
cell321	Sim_linear	D	0.53883	0.0136521
cell322	Sim_linear	D	0.541083	0.992472
cell323	Sim_linear	J	0.199014	0.377611
cell324	Sim_linear	D	0.541815	0.995762
cell325	Sim_linear	J	0.457885	0.928109
cell326	Sim_linear	J	0.645322	0.678469
cell327	Sim_linear	D	0.541993	0.651515
cell328	Sim_linear	D	0.544232	0.146326
cell329	Sim_linear	D	0.545645	0.584342
cell330	Sim_linear	H	0.202532	0.850962
cell331	Sim_linear	D	0.545772	0.707014
cell332	Sim_linear	E	0.547853	0.335635
cell333	Sim_linear	E	0.552682	0.443131
cell334	Sim_linear	E	0.553828	0.0638983
cell335	Sim_linear	E	0.554841	0.610111
cell336	Sim_linear	J	0.817313	0.715533
cell337	Sim_linear	E	0.556022	0.928211
cell338	Sim_linear	E	0.559753	0.728397
cell339	Sim_linear	E	0.562425	0.133076
cell340	Sim_linear	H	0.351681	0.245184
cell341	Sim_linear	H	0.343004	0.288558
cell342	Sim_linear	E	0.567675	0.444268
cell343	Sim_linear	H	0.817906	0.789167
cell344	Sim_linear	E	0.570177	0.0993844
cell345	Sim_linear	E	0.574155	0.129837
cell346	Sim_linear	J	0.478248	0.100729
cell347	Sim_linear	H	0.0615789	0.802712
cell348	Sim_linear	E	0.57491	0.962684
cell349	Sim_linear	E	0.576234	0.338449
cell350	Sim_linear	E	0.579173	0.746152
cell351	Sim_linear	E	0.579819	0.438728
cell352	Sim_linear	J	0.601636	0.578488
cell353	Sim_linear	E	0.587747	0.06428
cell354	Sim_linear	E	0.587857	0.835789
cell355	Sim_linear	E	0.588961	0.538067
cell356	Sim_linear	E	0.591307	0.35873
cell357	Sim_linear	E	0.594158	0.790699
cell358	Sim_linear	E	0.596092	0.0195714
cell359	Sim_linear	E	0.597603	0.292399
cell360	Sim_linear	H	0.641573	0.0933191
cell361	Sim_linear	J	0.416711	0.475409
cell362	Sim_linear	E	0.59971	0.952313
cell363	Sim_linear	E	0.600263	0.484191
cell364	Sim_linear	H	0.474709	0.636239
cell365	Sim_linear	E	0.600994	0.467854
cell366	Sim_linear	E	0.606323	0.265033
cell367	Sim_linear	E	0.608889	0.463218
cell368	Sim_linear	H	0.0233114	0.708254
cell369	Sim_linear	J	0.820982	0.566468
cell370	Sim_linear	E	0.611846	0.907967
cell371	Sim_linear	H	0.74426	0.798201
cell372	Sim_linear	E	0.617023	0.733312
cell373	Sim_linear	J	0.802805	0.770841
cell374	Sim_linear	E	0.617416	0.640361
cell375	Sim_linear	E	0.617965	0.826399
cell376	Sim_linear	E	0.618101	0.858348
cell377	Sim_linear	E	0.618522	0.802752
cell378	Sim_linear	H	0.147768	0.758394
cell379	Sim_linear	H	0.165241	0.726204
cell380	Sim_linear	E	0.619308	0.494331
cell381	Sim_linear	H	0.437385	0.192098
cell382	Sim_linear	E	0.61937	0.583782
cell383	Sim_linear	H	0.0484434	0.278031
cell384	Sim_linear	E	0.620603	0.119009
cell385	Sim_linear	J	0.033543	0.188713
cell386	Sim_linear	E	0.622377	0.256258
cell387	Sim_linear	E	0.622511	0.119999
cell388	Sim_linear	E	0.62692	0.439176
cell389	Sim_linear	J	0.00212164	0.301578
cell390	Sim_linear	H	0.763713	0.0171586
cell391	Sim_linear	E	0.629041	0.0702012
cell392	Sim_linear	E	0.634353	0.396591
cell393	Sim_linear	E	0.637504	0.11498
cell394	Sim_linear	J	0.31134	0.22422
cell395	Sim_linear	J	0.115303	0.244421
cell396	Sim_linear	J	0.328513	0.382532
cell397	Sim_linear	J	0.538251	0.494367
cell398	Sim_linear	J	0.783568	0.872988
cell399	Sim_linear	H	0.597303	0.0635363
cell400	Sim_linear	J	0.678019	0.807636
cell401	Sim_linear	J	0.734779	0.24961
cell402	Sim_linear	E	0.637515	0.0992726
cell403	Sim_linear	J	0.438071	0.922527
cell404	Sim_linear	E	0.641824	0.106843
cell405	Sim_linear	E	0.642789	0.00476918
cell406	Sim_linear	E	0.645313	0.324077
cell407	Sim_linear	E	0.647737	0.240382
cell408	Sim_linear	J	0.121288	0.631849
cell409	Sim_linear	J	0.809204	0.26556
cell410	Sim_linear	E	0.648312	0.195068
cell411	Sim_linear	E	0.648786	0.669085
cell412	Sim_linear	E	0.648997	0.915935
cell413	Sim_linear	H	0.788936	0.0397493
cell414	Sim_linear	J	0.0267091	0.848026
cell415	Sim_linear	E	0.649409	0.483496
cell416	Sim_linear	H	0.0481789	0.315228
cell417	Sim_linear	E	0.65109	0.882797
cell418	Sim_linear	E	0.652964	0.865082
cell419	Sim_linear	F	0.653782	0.280381
cell420	Sim_linear	H	0.207744	0.962933
cell421	Sim_linear	F	0.654359	0.600901
cell422	Sim_linear	F	0.654886	0.342762
cell423	Sim_linear	J	0.507876	0.942504
cell424	Sim_linear	F	0.655962	0.221353
cell425	Sim_linear	H	0.405078	0.0110983
cell426	Sim_linear	H	0.109938	0.0566653
cell427	Sim_linear	F	0.656116	0.0484471
cell428	Sim_linear	F	0.65666	0.164853
cell429	Sim_linear	J	0.967781	0.72079
cell430	Sim_linear	F	0.657921	0.958008
cell431	Sim_linear	H	0.767667	0.770598
cell432	Sim_linear	F	0.658575	0.0519575
cell433	Sim_linear	H	0.562632	0.467596
cell434	Sim_linear	F	0.658746	0.940414
cell435	Sim_linear	F	0.658915	0.618813
cell436	Sim_linear	F	0.660797	0.0751323
cell437	Sim_linear	F	0.662235	0.404919
cell438	Sim_linear	F	0.663077	0.50276
cell439	Sim_linear	H	0.566657	0.173427
cell440	Sim_linear	F	0.663847	0.510354
cell441	Sim_linear	J	0.936897	0.127021
cell442	Sim_linear	F	0.665468	0.075735
cell443	Sim_linear	J	0.717365	0.513808
cell444	Sim_linear	H	0.0753287	0.00507146
cell445	Sim_linear	H	0.664827	0.953373
cell446	Sim_linear	H	0.374701	0.894474
cell447	Sim_linear	F	0.672553	0.931766
cell448	Sim_linear	F	0.677763	0.165925
cell449	Sim_linear	F	0.678113	0.0276626
cell450	Sim_linear	H	0.488433	0.0306
cell451	Sim_linear	F	0.684078	0.440177
cell452	Sim_linear	F	0.696596	0.0183699
cell453	Sim_linear	J	0.66629	0.325922
cell454	Sim_linear	F	0.697482	0.265834
cell455	Sim_linear	J	0.169872	0.944434
cell456	Sim_linear	F	0.704048	0.91412
cell457	Sim_linear	J	0.650858	0.257326
cell458	Sim_linear	F	0.7151	0.369474
cell459	Sim_linear	H	0.89144	0.309892
cell460	Sim_linear	F	0.722112	0.259757
cell461	Sim_linear	J	0.544565	0.846455
cell462	Sim_linear	F	0.733957	0.548802
cell463	Sim_linear	F	0.736473	0.722077
cell464	Sim_linear	J	0.651356	0.434625
cell465	Sim_linear	J	0.219538	0.750053
cell466	Sim_linear	F	0.761388	0.0412936
cell467	Sim_linear	F	0.765127	0.234604
cell468	Sim_linear	F	0.773001	0.99036
cell469	Sim_linear	F	0.800369	0.00843899
cell470	Sim_linear	F	0.802146	0.666658
cell471	Sim_linear	F	0.817266	0.452186
cell472	Sim_linear	H	0.620671	0.722478
cell473	Sim_linear	F	0.82747	0.607528
cell474	Sim_linear	F	0.845506	0.347996
cell475	Sim_linear	F	0.864666	0.425692
cell476	Sim_linear	F	0.865959	0.0947117
cell477	Sim_linear	F	0.87476	0.316571
cell478	Sim_linear	J	0.560433	0.586464
cell479	Sim_linear	J	0.34975	0.896815
cell480	Sim_linear	F	0.875809	0.328234
cell481	Sim_linear	F	0.881545	0.530497
cell482	Sim_linear	J	0.896566	0.481857
cell483	Sim_linear	F	0.936196	0.642708
cell484	Sim_linear	J	0.274141	0.748365
cell485	Sim_linear	F	0.940446	0.446664
cell486	Sim_linear	H	0.224108	0.786194
cell487	Sim_linear	F	0.949526	0.687885
cell488	Sim_linear	H	0.730943	0.174453
cell489	Sim_linear	F	0.953387	0.770406
cell490	Sim_linear	J	0.858653	0.022396
cell491	Sim_linear	H	0.909026	0.289068
cell492	Sim_linear	F	0.9586	0.83193
cell493	Sim_linear	F	0.963485	0.783904
cell494	Sim_linear	J	0.080094	0.8625
cell495	Sim_linear	J	0.0776207	0.241167
cell496	Sim_linear	F	0.966231	0.768919
cell497	Sim_linear	F	0.975279	0.599542
cell498	Sim_linear	F	0.981034	0.151022
cell499	Sim_linear	F	0.993126	0.494468
cell500	Sim_linear	H	0.50035	0.664954

## Sheet: simulated_dataset_3
Cell_ID	Sample	Cell_Type	x	y
cell1	Sim_nonlinear	I	0.189955	0.723419
cell2	Sim_nonlinear	A	0.898616	0.886213
cell3	Sim_nonlinear	I	0.177252	0.572594
cell4	Sim_nonlinear	G	0.977316	0.253594
cell5	Sim_nonlinear	A	0.961119	0.982236
cell6	Sim_nonlinear	I	0.236123	0.807441
cell7	Sim_nonlinear	A	0.0989452	0.942267
cell8	Sim_nonlinear	I	0.613675	0.810628
cell9	Sim_nonlinear	A	0.107475	0.986525
cell10	Sim_nonlinear	A	0.856493	0.907702
cell11	Sim_nonlinear	A	0.597447	0.967399
cell12	Sim_nonlinear	A	0.496958	0.916661
cell13	Sim_nonlinear	G	0.739996	0.98515
cell14	Sim_nonlinear	A	0.209884	0.906021
cell15	Sim_nonlinear	A	0.0641932	0.98657
cell16	Sim_nonlinear	G	0.951816	0.00195007
cell17	Sim_nonlinear	I	0.174906	0.958005
cell18	Sim_nonlinear	A	0.770065	0.942127
cell19	Sim_nonlinear	I	0.0782829	0.134349
cell20	Sim_nonlinear	I	0.628032	0.967158
cell21	Sim_nonlinear	I	0.696	0.0735261
cell22	Sim_nonlinear	A	0.870157	0.891185
cell23	Sim_nonlinear	A	0.800669	0.820058
cell24	Sim_nonlinear	G	0.419296	0.313406
cell25	Sim_nonlinear	G	0.744651	0.401668
cell26	Sim_nonlinear	I	0.153703	0.687705
cell27	Sim_nonlinear	I	0.00138437	0.168915
cell28	Sim_nonlinear	G	0.939388	0.398639
cell29	Sim_nonlinear	I	0.48199	0.924388
cell30	Sim_nonlinear	I	0.868172	0.836184
cell31	Sim_nonlinear	I	0.867075	0.53974
cell32	Sim_nonlinear	A	0.422941	0.978642
cell33	Sim_nonlinear	A	0.75189	0.789823
cell34	Sim_nonlinear	I	0.899344	0.785441
cell35	Sim_nonlinear	A	0.0464094	0.999243
cell36	Sim_nonlinear	A	0.836944	0.963067
cell37	Sim_nonlinear	A	0.983921	0.948867
cell38	Sim_nonlinear	A	0.587536	0.729949
cell39	Sim_nonlinear	A	0.956672	0.946975
cell40	Sim_nonlinear	I	0.330721	0.402246
cell41	Sim_nonlinear	A	0.199794	0.802036
cell42	Sim_nonlinear	A	0.739941	0.974151
cell43	Sim_nonlinear	G	0.0731168	0.0899355
cell44	Sim_nonlinear	G	0.225709	0.537259
cell45	Sim_nonlinear	A	0.403182	0.763387
cell46	Sim_nonlinear	I	0.225816	0.0380604
cell47	Sim_nonlinear	G	0.0586791	0.399697
cell48	Sim_nonlinear	I	0.695229	0.748675
cell49	Sim_nonlinear	G	0.0518123	0.543485
cell50	Sim_nonlinear	G	0.503306	0.675642
cell51	Sim_nonlinear	A	0.751079	0.798437
cell52	Sim_nonlinear	A	0.381117	0.776661
cell53	Sim_nonlinear	A	0.639773	0.853664
cell54	Sim_nonlinear	A	0.611941	0.94904
cell55	Sim_nonlinear	I	0.766891	0.773938
cell56	Sim_nonlinear	A	0.139119	0.971241
cell57	Sim_nonlinear	A	0.59959	0.900812
cell58	Sim_nonlinear	A	0.863226	0.968984
cell59	Sim_nonlinear	A	0.24228	0.827652
cell60	Sim_nonlinear	A	0.316468	0.973854
cell61	Sim_nonlinear	A	0.319977	0.956032
cell62	Sim_nonlinear	A	0.840435	0.893077
cell63	Sim_nonlinear	A	0.234243	0.932081
cell64	Sim_nonlinear	A	0.983195	0.989143
cell65	Sim_nonlinear	A	0.54851	0.841562
cell66	Sim_nonlinear	A	0.601131	0.735988
cell67	Sim_nonlinear	A	0.426001	0.928772
cell68	Sim_nonlinear	G	0.914557	0.571239
cell69	Sim_nonlinear	A	0.109416	0.932564
cell70	Sim_nonlinear	I	0.0566452	0.0852985
cell71	Sim_nonlinear	I	0.870259	0.101197
cell72	Sim_nonlinear	A	0.72463	0.862464
cell73	Sim_nonlinear	A	0.930577	0.924334
cell74	Sim_nonlinear	G	0.817721	0.962999
cell75	Sim_nonlinear	G	0.87898	0.774004
cell76	Sim_nonlinear	A	0.655947	0.788696
cell77	Sim_nonlinear	A	0.971818	0.967217
cell78	Sim_nonlinear	A	0.0439449	0.925884
cell79	Sim_nonlinear	A	0.825681	0.844467
cell80	Sim_nonlinear	A	0.694084	0.932563
cell81	Sim_nonlinear	A	0.915855	0.946907
cell82	Sim_nonlinear	G	0.668266	0.603195
cell83	Sim_nonlinear	I	0.562802	0.664317
cell84	Sim_nonlinear	I	0.906564	0.865995
cell85	Sim_nonlinear	A	0.822954	0.849166
cell86	Sim_nonlinear	G	0.74512	0.279497
cell87	Sim_nonlinear	A	0.26813	0.905631
cell88	Sim_nonlinear	I	0.141195	0.25173
cell89	Sim_nonlinear	A	0.237213	0.970729
cell90	Sim_nonlinear	A	0.530462	0.86213
cell91	Sim_nonlinear	A	0.311502	0.945711
cell92	Sim_nonlinear	B	0.855277	0.707868
cell93	Sim_nonlinear	B	0.296766	0.693096
cell94	Sim_nonlinear	B	0.160662	0.803879
cell95	Sim_nonlinear	B	0.943493	0.872021
cell96	Sim_nonlinear	B	0.046542	0.886953
cell97	Sim_nonlinear	B	0.895678	0.77615
cell98	Sim_nonlinear	I	0.364905	0.561549
cell99	Sim_nonlinear	I	0.19372	0.244167
cell100	Sim_nonlinear	B	0.449366	0.674883
cell101	Sim_nonlinear	I	0.276631	0.638961
cell102	Sim_nonlinear	B	0.463147	0.592017
cell103	Sim_nonlinear	G	0.409132	0.442825
cell104	Sim_nonlinear	B	0.639615	0.599549
cell105	Sim_nonlinear	I	0.663892	0.367508
cell106	Sim_nonlinear	B	0.123056	0.694962
cell107	Sim_nonlinear	B	0.0974814	0.742756
cell108	Sim_nonlinear	G	0.109827	0.428422
cell109	Sim_nonlinear	B	0.131596	0.759094
cell110	Sim_nonlinear	B	0.996581	0.943372
cell111	Sim_nonlinear	B	0.509324	0.584072
cell112	Sim_nonlinear	B	0.487608	0.577555
cell113	Sim_nonlinear	B	0.592155	0.595231
cell114	Sim_nonlinear	I	0.366783	0.689086
cell115	Sim_nonlinear	G	0.192691	0.50789
cell116	Sim_nonlinear	B	0.621719	0.656214
cell117	Sim_nonlinear	I	0.268764	0.497765
cell118	Sim_nonlinear	B	0.991864	0.924712
cell119	Sim_nonlinear	B	0.963902	0.900483
cell120	Sim_nonlinear	I	0.424186	0.0680526
cell121	Sim_nonlinear	G	0.908191	0.976846
cell122	Sim_nonlinear	B	0.158887	0.785132
cell123	Sim_nonlinear	B	0.578494	0.605736
cell124	Sim_nonlinear	B	0.161691	0.804763
cell125	Sim_nonlinear	B	0.945985	0.791431
cell126	Sim_nonlinear	I	0.73195	0.496382
cell127	Sim_nonlinear	B	0.63578	0.684908
cell128	Sim_nonlinear	B	0.548916	0.566927
cell129	Sim_nonlinear	I	0.878702	0.722686
cell130	Sim_nonlinear	B	0.548134	0.619502
cell131	Sim_nonlinear	B	0.15223	0.792238
cell132	Sim_nonlinear	I	0.617355	0.738436
cell133	Sim_nonlinear	B	0.184966	0.742922
cell134	Sim_nonlinear	G	0.995694	0.175257
cell135	Sim_nonlinear	B	0.553131	0.653465
cell136	Sim_nonlinear	B	0.724296	0.65512
cell137	Sim_nonlinear	B	0.845413	0.719493
cell138	Sim_nonlinear	G	0.98617	0.00430193
cell139	Sim_nonlinear	B	0.192052	0.695419
cell140	Sim_nonlinear	B	0.0123127	0.79711
cell141	Sim_nonlinear	B	0.982231	0.824384
cell142	Sim_nonlinear	B	0.614408	0.615816
cell143	Sim_nonlinear	G	0.596418	0.751377
cell144	Sim_nonlinear	I	0.602542	0.896757
cell145	Sim_nonlinear	B	0.389566	0.658023
cell146	Sim_nonlinear	B	0.208201	0.641996
cell147	Sim_nonlinear	B	0.967545	0.851935
cell148	Sim_nonlinear	B	0.0090326	0.838209
cell149	Sim_nonlinear	B	0.72407	0.734442
cell150	Sim_nonlinear	G	0.977958	0.0237196
cell151	Sim_nonlinear	B	0.911733	0.759345
cell152	Sim_nonlinear	I	0.108707	0.6647
cell153	Sim_nonlinear	B	0.826957	0.805316
cell154	Sim_nonlinear	I	0.151251	0.416976
cell155	Sim_nonlinear	G	0.755961	0.736955
cell156	Sim_nonlinear	I	0.484952	0.191462
cell157	Sim_nonlinear	B	0.603717	0.619669
cell158	Sim_nonlinear	B	0.578817	0.597903
cell159	Sim_nonlinear	B	0.622534	0.607385
cell160	Sim_nonlinear	B	0.0542277	0.787452
cell161	Sim_nonlinear	B	0.328348	0.674391
cell162	Sim_nonlinear	G	0.540651	0.448422
cell163	Sim_nonlinear	B	0.326104	0.621486
cell164	Sim_nonlinear	G	0.84088	0.413618
cell165	Sim_nonlinear	B	0.687812	0.708517
cell166	Sim_nonlinear	I	0.435119	0.540377
cell167	Sim_nonlinear	B	0.345291	0.671426
cell168	Sim_nonlinear	I	0.83926	0.434728
cell169	Sim_nonlinear	B	0.964031	0.786446
cell170	Sim_nonlinear	G	0.286662	0.408927
cell171	Sim_nonlinear	B	0.0985625	0.775197
cell172	Sim_nonlinear	I	0.520089	0.271649
cell173	Sim_nonlinear	I	0.299063	0.479948
cell174	Sim_nonlinear	I	0.0390911	0.116448
cell175	Sim_nonlinear	C	0.885268	0.607013
cell176	Sim_nonlinear	C	0.545233	0.469176
cell177	Sim_nonlinear	C	0.556426	0.499069
cell178	Sim_nonlinear	C	0.200552	0.548682
cell179	Sim_nonlinear	I	0.648023	0.783467
cell180	Sim_nonlinear	C	0.951931	0.648442
cell181	Sim_nonlinear	C	0.76505	0.476665
cell182	Sim_nonlinear	G	0.418001	0.80645
cell183	Sim_nonlinear	C	0.163819	0.545285
cell184	Sim_nonlinear	I	0.0128301	0.181275
cell185	Sim_nonlinear	I	0.503105	0.70168
cell186	Sim_nonlinear	I	0.99819	0.13977
cell187	Sim_nonlinear	I	0.686247	0.51775
cell188	Sim_nonlinear	C	0.856557	0.673644
cell189	Sim_nonlinear	C	0.674927	0.433311
cell190	Sim_nonlinear	C	0.193585	0.494388
cell191	Sim_nonlinear	C	0.777962	0.510518
cell192	Sim_nonlinear	C	0.623183	0.530756
cell193	Sim_nonlinear	C	0.908813	0.686599
cell194	Sim_nonlinear	C	0.636053	0.444125
cell195	Sim_nonlinear	C	0.612268	0.496278
cell196	Sim_nonlinear	C	0.732684	0.598951
cell197	Sim_nonlinear	C	0.309048	0.46821
cell198	Sim_nonlinear	G	0.0348332	0.409462
cell199	Sim_nonlinear	C	0.902917	0.565443
cell200	Sim_nonlinear	C	0.355431	0.433486
cell201	Sim_nonlinear	G	0.191349	0.661006
cell202	Sim_nonlinear	C	0.796115	0.556025
cell203	Sim_nonlinear	C	0.99152	0.673691
cell204	Sim_nonlinear	I	0.95582	0.599568
cell205	Sim_nonlinear	C	0.681038	0.466057
cell206	Sim_nonlinear	G	0.452127	0.989108
cell207	Sim_nonlinear	G	0.289586	0.0786891
cell208	Sim_nonlinear	C	0.0450531	0.686058
cell209	Sim_nonlinear	C	0.361027	0.554507
cell210	Sim_nonlinear	I	0.45975	0.060089
cell211	Sim_nonlinear	C	0.86532	0.611571
cell212	Sim_nonlinear	C	0.274075	0.565871
cell213	Sim_nonlinear	C	0.460246	0.543364
cell214	Sim_nonlinear	C	0.846635	0.662292
cell215	Sim_nonlinear	I	0.648666	0.468036
cell216	Sim_nonlinear	G	0.723499	0.162269
cell217	Sim_nonlinear	G	0.18374	0.855727
cell218	Sim_nonlinear	I	0.419899	0.121136
cell219	Sim_nonlinear	I	0.221741	0.041232
cell220	Sim_nonlinear	C	0.739429	0.457362
cell221	Sim_nonlinear	J	0.926287	0.429456
cell222	Sim_nonlinear	J	0.54757	0.173036
cell223	Sim_nonlinear	C	0.894859	0.597859
cell224	Sim_nonlinear	G	0.985954	0.700095
cell225	Sim_nonlinear	C	0.438217	0.481192
cell226	Sim_nonlinear	C	0.243718	0.600406
cell227	Sim_nonlinear	G	0.703623	0.369668
cell228	Sim_nonlinear	C	0.646554	0.462124
cell229	Sim_nonlinear	C	0.0236843	0.702857
cell230	Sim_nonlinear	C	0.75749	0.572956
cell231	Sim_nonlinear	C	0.621236	0.472355
cell232	Sim_nonlinear	C	0.821109	0.549155
cell233	Sim_nonlinear	C	0.226852	0.493839
cell234	Sim_nonlinear	G	0.774947	0.188652
cell235	Sim_nonlinear	C	0.815785	0.546349
cell236	Sim_nonlinear	C	0.338066	0.557793
cell237	Sim_nonlinear	C	0.631023	0.431277
cell238	Sim_nonlinear	C	0.804515	0.586002
cell239	Sim_nonlinear	C	0.59926	0.428521
cell240	Sim_nonlinear	C	0.732503	0.601553
cell241	Sim_nonlinear	J	0.182605	0.847905
cell242	Sim_nonlinear	C	0.270467	0.541994
cell243	Sim_nonlinear	C	0.433781	0.434573
cell244	Sim_nonlinear	C	0.797111	0.554027
cell245	Sim_nonlinear	C	0.390591	0.542256
cell246	Sim_nonlinear	G	0.344608	0.565177
cell247	Sim_nonlinear	C	0.620458	0.563131
cell248	Sim_nonlinear	C	0.489662	0.420839
cell249	Sim_nonlinear	J	0.890058	0.131193
cell250	Sim_nonlinear	C	0.944353	0.669853
cell251	Sim_nonlinear	J	0.187123	0.552408
cell252	Sim_nonlinear	C	0.647538	0.451511
cell253	Sim_nonlinear	G	0.159465	0.0795712
cell254	Sim_nonlinear	G	0.34585	0.993171
cell255	Sim_nonlinear	D	0.128031	0.504452
cell256	Sim_nonlinear	D	0.791988	0.35477
cell257	Sim_nonlinear	D	0.244292	0.338175
cell258	Sim_nonlinear	D	0.651207	0.394692
cell259	Sim_nonlinear	D	0.0795235	0.478543
cell260	Sim_nonlinear	J	0.914631	0.500204
cell261	Sim_nonlinear	D	0.358133	0.290446
cell262	Sim_nonlinear	G	0.824342	0.809161
cell263	Sim_nonlinear	D	0.441514	0.263077
cell264	Sim_nonlinear	D	0.0330436	0.57272
cell265	Sim_nonlinear	D	0.345994	0.374146
cell266	Sim_nonlinear	D	0.0549927	0.525188
cell267	Sim_nonlinear	D	0.729486	0.440935
cell268	Sim_nonlinear	D	0.139372	0.399098
cell269	Sim_nonlinear	D	0.750899	0.359526
cell270	Sim_nonlinear	D	0.297241	0.427501
cell271	Sim_nonlinear	D	0.788931	0.343324
cell272	Sim_nonlinear	G	0.636261	0.697513
cell273	Sim_nonlinear	J	0.18137	0.79388
cell274	Sim_nonlinear	J	0.272329	0.973608
cell275	Sim_nonlinear	D	0.681175	0.339134
cell276	Sim_nonlinear	D	0.508943	0.379312
cell277	Sim_nonlinear	D	0.518394	0.379022
cell278	Sim_nonlinear	D	0.940212	0.519339
cell279	Sim_nonlinear	D	0.808276	0.404011
cell280	Sim_nonlinear	D	0.820858	0.357447
cell281	Sim_nonlinear	G	0.572876	0.036048
cell282	Sim_nonlinear	D	0.723661	0.301205
cell283	Sim_nonlinear	D	0.348316	0.281393
cell284	Sim_nonlinear	D	0.338881	0.277966
cell285	Sim_nonlinear	H	0.762915	0.940778
cell286	Sim_nonlinear	H	0.167209	0.976895
cell287	Sim_nonlinear	D	0.979425	0.545994
cell288	Sim_nonlinear	H	0.954078	0.723834
cell289	Sim_nonlinear	D	0.465986	0.286751
cell290	Sim_nonlinear	D	0.663131	0.328269
cell291	Sim_nonlinear	D	0.930269	0.556468
cell292	Sim_nonlinear	D	0.0513957	0.593164
cell293	Sim_nonlinear	D	0.0302556	0.522007
cell294	Sim_nonlinear	H	0.390444	0.743564
cell295	Sim_nonlinear	D	0.252225	0.351766
cell296	Sim_nonlinear	D	0.0733297	0.546851
cell297	Sim_nonlinear	D	0.797445	0.419715
cell298	Sim_nonlinear	D	0.000606681	0.499907
cell299	Sim_nonlinear	H	0.937321	0.976211
cell300	Sim_nonlinear	H	0.629607	0.302336
cell301	Sim_nonlinear	J	0.926441	0.925952
cell302	Sim_nonlinear	D	0.759526	0.449087
cell303	Sim_nonlinear	D	0.0680566	0.470775
cell304	Sim_nonlinear	H	0.0393417	0.65304
cell305	Sim_nonlinear	D	0.231413	0.454881
cell306	Sim_nonlinear	D	0.844217	0.472006
cell307	Sim_nonlinear	J	0.979143	0.00963279
cell308	Sim_nonlinear	J	0.180716	0.32073
cell309	Sim_nonlinear	D	0.0118422	0.621229
cell310	Sim_nonlinear	H	0.511283	0.606133
cell311	Sim_nonlinear	D	0.713168	0.362687
cell312	Sim_nonlinear	H	0.515779	0.619627
cell313	Sim_nonlinear	J	0.737622	0.831182
cell314	Sim_nonlinear	D	0.951695	0.530923
cell315	Sim_nonlinear	D	0.00806597	0.505019
cell316	Sim_nonlinear	D	0.329328	0.38842
cell317	Sim_nonlinear	H	0.852031	0.281506
cell318	Sim_nonlinear	D	0.988964	0.575517
cell319	Sim_nonlinear	H	0.713538	0.18579
cell320	Sim_nonlinear	D	0.0172604	0.620482
cell321	Sim_nonlinear	D	0.169091	0.384156
cell322	Sim_nonlinear	D	0.30484	0.423056
cell323	Sim_nonlinear	J	0.988279	0.152092
cell324	Sim_nonlinear	D	0.81916	0.379269
cell325	Sim_nonlinear	J	0.546708	0.388956
cell326	Sim_nonlinear	J	0.737358	0.79832
cell327	Sim_nonlinear	D	0.245401	0.372261
cell328	Sim_nonlinear	D	0.917915	0.492821
cell329	Sim_nonlinear	D	0.485872	0.38921
cell330	Sim_nonlinear	H	0.86228	0.854184
cell331	Sim_nonlinear	D	0.851548	0.510235
cell332	Sim_nonlinear	E	0.482153	0.221488
cell333	Sim_nonlinear	E	0.469898	0.227468
cell334	Sim_nonlinear	E	0.840857	0.274603
cell335	Sim_nonlinear	E	0.0741359	0.345285
cell336	Sim_nonlinear	J	0.941985	0.159826
cell337	Sim_nonlinear	E	0.316607	0.195165
cell338	Sim_nonlinear	E	0.205932	0.220303
cell339	Sim_nonlinear	E	0.158945	0.346525
cell340	Sim_nonlinear	H	0.132123	0.299582
cell341	Sim_nonlinear	H	0.773518	0.13552
cell342	Sim_nonlinear	E	0.625847	0.127214
cell343	Sim_nonlinear	H	0.94418	0.999304
cell344	Sim_nonlinear	E	0.848185	0.24896
cell345	Sim_nonlinear	E	0.423017	0.190572
cell346	Sim_nonlinear	J	0.556774	0.690611
cell347	Sim_nonlinear	H	0.302775	0.307726
cell348	Sim_nonlinear	E	0.331047	0.182521
cell349	Sim_nonlinear	E	0.536016	0.102316
cell350	Sim_nonlinear	E	0.383325	0.16139
cell351	Sim_nonlinear	E	0.484874	0.245051
cell352	Sim_nonlinear	J	0.260019	0.127179
cell353	Sim_nonlinear	E	0.13946	0.26831
cell354	Sim_nonlinear	E	0.665678	0.227791
cell355	Sim_nonlinear	E	0.914405	0.350062
cell356	Sim_nonlinear	E	0.796247	0.306014
cell357	Sim_nonlinear	E	0.12435	0.332615
cell358	Sim_nonlinear	E	0.653666	0.211038
cell359	Sim_nonlinear	E	0.895999	0.326703
cell360	Sim_nonlinear	H	0.222229	0.451178
cell361	Sim_nonlinear	J	0.403439	0.363044
cell362	Sim_nonlinear	E	0.235909	0.303362
cell363	Sim_nonlinear	E	0.179377	0.223205
cell364	Sim_nonlinear	H	0.146951	0.37974
cell365	Sim_nonlinear	E	0.261617	0.254031
cell366	Sim_nonlinear	E	0.972221	0.388197
cell367	Sim_nonlinear	E	0.738984	0.184563
cell368	Sim_nonlinear	H	0.0465781	0.763721
cell369	Sim_nonlinear	J	0.547289	0.483383
cell370	Sim_nonlinear	E	0.110413	0.389885
cell371	Sim_nonlinear	H	0.405595	0.16627
cell372	Sim_nonlinear	E	0.731025	0.210176
cell373	Sim_nonlinear	J	0.698187	0.273632
cell374	Sim_nonlinear	E	0.203732	0.202976
cell375	Sim_nonlinear	E	0.341126	0.220311
cell376	Sim_nonlinear	E	0.159737	0.230812
cell377	Sim_nonlinear	E	0.02778	0.386035
cell378	Sim_nonlinear	H	0.349174	0.271459
cell379	Sim_nonlinear	H	0.0340836	0.976369
cell380	Sim_nonlinear	E	0.985675	0.414547
cell381	Sim_nonlinear	H	0.586511	0.206391
cell382	Sim_nonlinear	E	0.331784	0.132088
cell383	Sim_nonlinear	H	0.47616	0.257806
cell384	Sim_nonlinear	E	0.47868	0.211323
cell385	Sim_nonlinear	J	0.75328	0.0419556
cell386	Sim_nonlinear	E	0.874315	0.384907
cell387	Sim_nonlinear	E	0.107397	0.39772
cell388	Sim_nonlinear	E	0.589131	0.21885
cell389	Sim_nonlinear	J	0.680011	0.120247
cell390	Sim_nonlinear	H	0.187825	0.573533
cell391	Sim_nonlinear	E	0.719442	0.213596
cell392	Sim_nonlinear	E	0.0207474	0.413438
cell393	Sim_nonlinear	E	0.355132	0.204309
cell394	Sim_nonlinear	J	0.938933	0.549661
cell395	Sim_nonlinear	J	0.300491	0.965143
cell396	Sim_nonlinear	J	0.768639	0.387371
cell397	Sim_nonlinear	J	0.914465	0.170967
cell398	Sim_nonlinear	J	0.0275581	0.000460133
cell399	Sim_nonlinear	H	0.320864	0.447693
cell400	Sim_nonlinear	J	0.537548	0.958249
cell401	Sim_nonlinear	J	0.0611902	0.947233
cell402	Sim_nonlinear	E	0.557217	0.178954
cell403	Sim_nonlinear	J	0.196661	0.528206
cell404	Sim_nonlinear	E	0.517523	0.164235
cell405	Sim_nonlinear	E	0.61959	0.207698
cell406	Sim_nonlinear	E	0.899831	0.281065
cell407	Sim_nonlinear	E	0.520446	0.212339
cell408	Sim_nonlinear	J	0.555852	0.952713
cell409	Sim_nonlinear	J	0.838836	0.923845
cell410	Sim_nonlinear	E	0.86877	0.330756
cell411	Sim_nonlinear	E	0.711922	0.278662
cell412	Sim_nonlinear	E	0.712751	0.262644
cell413	Sim_nonlinear	H	0.545731	0.801259
cell414	Sim_nonlinear	J	0.655615	0.349002
cell415	Sim_nonlinear	E	0.150776	0.350074
cell416	Sim_nonlinear	H	0.811603	0.760374
cell417	Sim_nonlinear	E	0.928396	0.368047
cell418	Sim_nonlinear	E	0.249728	0.178199
cell419	Sim_nonlinear	F	0.949641	0.226253
cell420	Sim_nonlinear	H	0.769887	0.501948
cell421	Sim_nonlinear	F	0.743108	0.112074
cell422	Sim_nonlinear	F	0.446873	0.0581631
cell423	Sim_nonlinear	J	0.135505	0.0639805
cell424	Sim_nonlinear	F	0.0242725	0.106744
cell425	Sim_nonlinear	H	0.00447118	0.717805
cell426	Sim_nonlinear	H	0.169072	0.47259
cell427	Sim_nonlinear	F	0.108706	0.219719
cell428	Sim_nonlinear	F	0.971949	0.173428
cell429	Sim_nonlinear	J	0.0276612	0.116948
cell430	Sim_nonlinear	F	0.319349	0.0984423
cell431	Sim_nonlinear	H	0.923394	0.825276
cell432	Sim_nonlinear	F	0.00272831	0.111245
cell433	Sim_nonlinear	H	0.469004	0.56979
cell434	Sim_nonlinear	F	0.31683	0.063386
cell435	Sim_nonlinear	F	0.636963	0.0949889
cell436	Sim_nonlinear	F	0.60482	0.00676143
cell437	Sim_nonlinear	F	0.601994	0.0618961
cell438	Sim_nonlinear	F	0.7649	0.0675288
cell439	Sim_nonlinear	H	0.526534	0.0688939
cell440	Sim_nonlinear	F	0.203432	0.176059
cell441	Sim_nonlinear	J	0.199409	0.725764
cell442	Sim_nonlinear	F	0.983998	0.236285
cell443	Sim_nonlinear	J	0.760412	0.883253
cell444	Sim_nonlinear	H	0.045504	0.265216
cell445	Sim_nonlinear	H	0.668364	0.517281
cell446	Sim_nonlinear	H	0.44632	0.460532
cell447	Sim_nonlinear	F	0.32223	0.0285232
cell448	Sim_nonlinear	F	0.948326	0.191054
cell449	Sim_nonlinear	F	0.872648	0.0445599
cell450	Sim_nonlinear	H	0.345701	0.317262
cell451	Sim_nonlinear	F	0.106852	0.166119
cell452	Sim_nonlinear	F	0.175371	0.0527374
cell453	Sim_nonlinear	J	0.545449	0.05815
cell454	Sim_nonlinear	F	0.538247	0.00221601
cell455	Sim_nonlinear	J	0.677318	0.974401
cell456	Sim_nonlinear	F	0.341553	0.038148
cell457	Sim_nonlinear	J	0.490765	0.28261
cell458	Sim_nonlinear	F	0.235899	0.0601193
cell459	Sim_nonlinear	H	0.938504	0.306802
cell460	Sim_nonlinear	F	0.863662	0.0833398
cell461	Sim_nonlinear	J	0.544416	0.709676
cell462	Sim_nonlinear	F	0.973674	0.322253
cell463	Sim_nonlinear	F	0.153027	0.0597169
cell464	Sim_nonlinear	J	0.907557	0.427142
cell465	Sim_nonlinear	J	0.365475	0.609402
cell466	Sim_nonlinear	F	0.555259	0.00653298
cell467	Sim_nonlinear	F	0.168723	0.159818
cell468	Sim_nonlinear	F	0.498517	0.0238312
cell469	Sim_nonlinear	F	0.846192	0.140175
cell470	Sim_nonlinear	F	0.630107	0.0906339
cell471	Sim_nonlinear	F	0.0742964	0.0566189
cell472	Sim_nonlinear	H	0.0574784	0.170389
cell473	Sim_nonlinear	F	0.113331	0.0475128
cell474	Sim_nonlinear	F	0.779306	0.129267
cell475	Sim_nonlinear	F	0.0329434	0.116516
cell476	Sim_nonlinear	F	0.0235337	0.240061
cell477	Sim_nonlinear	F	0.128546	0.178639
cell478	Sim_nonlinear	J	0.245509	0.25817
cell479	Sim_nonlinear	J	0.69	0.049459
cell480	Sim_nonlinear	F	0.232384	0.0239746
cell481	Sim_nonlinear	F	0.61531	0.0351621
cell482	Sim_nonlinear	J	0.608245	0.90787
cell483	Sim_nonlinear	F	0.421285	0.0126319
cell484	Sim_nonlinear	J	0.643182	0.610477
cell485	Sim_nonlinear	F	0.677669	0.0775211
cell486	Sim_nonlinear	H	0.932066	0.900877
cell487	Sim_nonlinear	F	0.93554	0.28685
cell488	Sim_nonlinear	H	0.127477	0.827046
cell489	Sim_nonlinear	F	0.134085	0.187208
cell490	Sim_nonlinear	J	0.624929	0.72162
cell491	Sim_nonlinear	H	0.100293	0.224119
cell492	Sim_nonlinear	F	0.0974752	0.0367729
cell493	Sim_nonlinear	F	0.566235	0.00123874
cell494	Sim_nonlinear	J	0.193932	0.639343
cell495	Sim_nonlinear	J	0.450956	0.0598389
cell496	Sim_nonlinear	F	0.262005	0.130333
cell497	Sim_nonlinear	F	0.737918	0.0185125
cell498	Sim_nonlinear	F	0.702916	0.111289
cell499	Sim_nonlinear	F	0.0894324	0.179774
cell500	Sim_nonlinear	H	0.450593	0.0833509

## Sheet: simulated_dataset_4
Cell_ID	Sample	Cell_Type	x	y
cell1	Sim_disconnected	D	-0.4	0.933977
cell2	Sim_disconnected	D	0.4	-0.970186
cell3	Sim_disconnected	D	-0.40531	-0.829752
cell4	Sim_disconnected	A	0	-0.0234749
cell5	Sim_disconnected	D	0.405357	-0.981907
cell6	Sim_disconnected	A	0.00176991	0.828133
cell7	Sim_disconnected	A	0.00353982	-0.380579
cell8	Sim_disconnected	A	0.00530973	0.388845
cell9	Sim_disconnected	D	-0.410619	-0.0602638
cell10	Sim_disconnected	D	0.410714	0.574977
cell11	Sim_disconnected	A	-0.00707965	-0.858269
cell12	Sim_disconnected	D	-0.415929	0.24369
cell13	Sim_disconnected	D	0.416071	0.0232106
cell14	Sim_disconnected	A	-0.00884956	-0.732181
cell15	Sim_disconnected	A	0.0106195	0.450884
cell16	Sim_disconnected	A	0.0123894	-0.952256
cell17	Sim_disconnected	D	-0.421239	0.00625888
cell18	Sim_disconnected	A	-0.0141593	-0.855986
cell19	Sim_disconnected	D	0.421429	0.329488
cell20	Sim_disconnected	A	0.0159292	0.540014
cell21	Sim_disconnected	A	-0.0176991	0.655546
cell22	Sim_disconnected	D	-0.426549	-0.427429
cell23	Sim_disconnected	A	0.019469	-0.891079
cell24	Sim_disconnected	D	0.426786	-0.997679
cell25	Sim_disconnected	D	-0.431858	-0.3457
cell26	Sim_disconnected	D	0.432143	-0.544235
cell27	Sim_disconnected	A	0.0212389	-0.335886
cell28	Sim_disconnected	D	-0.437168	0.604059
cell29	Sim_disconnected	D	0.4375	0.545214
cell30	Sim_disconnected	D	-0.442478	0.371803
cell31	Sim_disconnected	D	0.442857	0.897193
cell32	Sim_disconnected	A	0.0230088	-0.0822584
cell33	Sim_disconnected	A	0.0247788	0.354276
cell34	Sim_disconnected	D	-0.447788	0.769686
cell35	Sim_disconnected	A	-0.0265487	-0.266534
cell36	Sim_disconnected	A	-0.0283186	0.486221
cell37	Sim_disconnected	D	0.448214	-0.0452259
cell38	Sim_disconnected	D	-0.453097	0.213565
cell39	Sim_disconnected	A	-0.0300885	0.437794
cell40	Sim_disconnected	A	-0.0318584	0.639602
cell41	Sim_disconnected	A	-0.0336283	0.697116
cell42	Sim_disconnected	D	0.453571	-0.149116
cell43	Sim_disconnected	A	-0.0353982	0.266112
cell44	Sim_disconnected	D	-0.458407	-0.705282
cell45	Sim_disconnected	D	0.458929	0.206308
cell46	Sim_disconnected	D	-0.463717	0.0768448
cell47	Sim_disconnected	D	0.464286	-0.80055
cell48	Sim_disconnected	A	-0.0371681	-0.0814768
cell49	Sim_disconnected	A	-0.0389381	0.228361
cell50	Sim_disconnected	A	0.040708	-0.184221
cell51	Sim_disconnected	A	0.0424779	-0.206558
cell52	Sim_disconnected	D	-0.469027	-0.909923
cell53	Sim_disconnected	D	0.469643	-0.0494579
cell54	Sim_disconnected	D	-0.474336	-0.0216418
cell55	Sim_disconnected	A	-0.0442478	-0.954286
cell56	Sim_disconnected	A	0.0460177	-0.46465
cell57	Sim_disconnected	D	0.475	0.392459
cell58	Sim_disconnected	D	-0.479646	-0.380699
cell59	Sim_disconnected	D	0.480357	0.350588
cell60	Sim_disconnected	A	0.0477876	-0.819034
cell61	Sim_disconnected	A	0.0495575	-0.204919
cell62	Sim_disconnected	D	-0.484956	0.015666
cell63	Sim_disconnected	D	0.485714	-0.236194
cell64	Sim_disconnected	D	-0.490265	0.906723
cell65	Sim_disconnected	D	0.491071	0.262084
cell66	Sim_disconnected	A	-0.0513274	0.304468
cell67	Sim_disconnected	A	0.0530973	0.329596
cell68	Sim_disconnected	A	0.0548673	0.165763
cell69	Sim_disconnected	D	-0.495575	-0.0525534
cell70	Sim_disconnected	D	0.496429	-0.0324796
cell71	Sim_disconnected	D	-0.500885	0.32435
cell72	Sim_disconnected	D	0.501786	0.65607
cell73	Sim_disconnected	A	0.0566372	0.726682
cell74	Sim_disconnected	A	-0.0584071	0.369901
cell75	Sim_disconnected	A	-0.060177	-0.669809
cell76	Sim_disconnected	D	-0.506195	0.369485
cell77	Sim_disconnected	A	-0.0619469	-0.0286739
cell78	Sim_disconnected	D	0.507143	-0.199904
cell79	Sim_disconnected	D	-0.511504	0.125767
cell80	Sim_disconnected	A	-0.0637168	0.137194
cell81	Sim_disconnected	A	-0.0654867	0.564099
cell82	Sim_disconnected	D	0.5125	0.239166
cell83	Sim_disconnected	A	-0.0672566	0.585089
cell84	Sim_disconnected	D	-0.516814	-0.67363
cell85	Sim_disconnected	D	0.517857	0.932399
cell86	Sim_disconnected	A	0.0690265	0.859123
cell87	Sim_disconnected	D	-0.522124	-0.973631
cell88	Sim_disconnected	A	0.0707965	0.600328
cell89	Sim_disconnected	D	0.523214	-0.684499
cell90	Sim_disconnected	D	-0.527434	-0.496915
cell91	Sim_disconnected	A	-0.0725664	-0.321693
cell92	Sim_disconnected	A	0.0743363	-0.573966
cell93	Sim_disconnected	D	0.528571	-0.235089
cell94	Sim_disconnected	D	-0.532743	-0.792701
cell95	Sim_disconnected	A	0.0761062	0.71934
cell96	Sim_disconnected	D	0.533929	0.404913
cell97	Sim_disconnected	A	0.0778761	0.397815
cell98	Sim_disconnected	A	0.079646	0.59483
cell99	Sim_disconnected	A	-0.0814159	0.484362
cell100	Sim_disconnected	D	-0.538053	-0.993774
cell101	Sim_disconnected	D	0.539286	0.678169
cell102	Sim_disconnected	D	-0.543363	-0.0323254
cell103	Sim_disconnected	A	0.0831858	0.107572
cell104	Sim_disconnected	A	0.0849558	0.707927
cell105	Sim_disconnected	D	0.544643	0.998112
cell106	Sim_disconnected	D	-0.548673	-0.112403
cell107	Sim_disconnected	A	0.0867257	-0.107767
cell108	Sim_disconnected	D	0.55	0.522001
cell109	Sim_disconnected	D	-0.553982	-0.429679
cell110	Sim_disconnected	A	-0.0884956	0.397856
cell111	Sim_disconnected	D	0.555357	-0.508083
cell112	Sim_disconnected	D	-0.559292	0.316128
cell113	Sim_disconnected	A	-0.0902655	-0.730398
cell114	Sim_disconnected	D	0.560714	-0.0376931
cell115	Sim_disconnected	D	-0.564602	-0.575192
cell116	Sim_disconnected	A	0.0920354	0.0937726
cell117	Sim_disconnected	A	0.0938053	-0.794888
cell118	Sim_disconnected	D	0.566071	-0.899581
cell119	Sim_disconnected	A	0.0955752	0.819436
cell120	Sim_disconnected	D	-0.569912	0.945857
cell121	Sim_disconnected	A	-0.0973451	0.485539
cell122	Sim_disconnected	A	-0.099115	0.230357
cell123	Sim_disconnected	D	0.571429	0.967481
cell124	Sim_disconnected	A	0.100885	0.53262
cell125	Sim_disconnected	D	-0.575221	-0.721585
cell126	Sim_disconnected	D	0.576786	-0.837698
cell127	Sim_disconnected	A	0.102655	0.22756
cell128	Sim_disconnected	A	-0.104425	0.127022
cell129	Sim_disconnected	D	-0.580531	-0.465708
cell130	Sim_disconnected	D	0.582143	0.415877
cell131	Sim_disconnected	A	-0.106195	0.929949
cell132	Sim_disconnected	A	-0.107965	-0.781006
cell133	Sim_disconnected	A	0.109735	-0.502627
cell134	Sim_disconnected	D	-0.585841	-0.290574
cell135	Sim_disconnected	D	0.5875	0.404403
cell136	Sim_disconnected	A	-0.111504	0.0730334
cell137	Sim_disconnected	A	-0.113274	0.38712
cell138	Sim_disconnected	A	0.115044	0.617378
cell139	Sim_disconnected	D	-0.59115	-0.154649
cell140	Sim_disconnected	A	-0.116814	0.792846
cell141	Sim_disconnected	A	-0.118584	-0.51204
cell142	Sim_disconnected	D	0.592857	0.857723
cell143	Sim_disconnected	D	-0.59646	0.818311
cell144	Sim_disconnected	D	0.598214	0.296846
cell145	Sim_disconnected	A	-0.120354	0.10967
cell146	Sim_disconnected	E	-0.60177	-0.186125
cell147	Sim_disconnected	E	0.603571	0.00479625
cell148	Sim_disconnected	E	-0.60708	-0.764203
cell149	Sim_disconnected	A	-0.122124	0.603408
cell150	Sim_disconnected	A	0.123894	0.114051
cell151	Sim_disconnected	E	0.608929	0.100636
cell152	Sim_disconnected	E	-0.612389	0.148704
cell153	Sim_disconnected	A	0.125664	-0.726089
cell154	Sim_disconnected	E	0.614286	0.747655
cell155	Sim_disconnected	A	-0.127434	-0.23702
cell156	Sim_disconnected	A	0.129204	-0.122389
cell157	Sim_disconnected	E	-0.617699	-0.0838321
cell158	Sim_disconnected	A	0.130973	0.302788
cell159	Sim_disconnected	A	-0.132743	-0.580347
cell160	Sim_disconnected	E	0.619643	-0.470106
cell161	Sim_disconnected	B	0.134513	0.999876
cell162	Sim_disconnected	B	-0.136283	-0.112728
cell163	Sim_disconnected	B	0.138053	-0.203353
cell164	Sim_disconnected	B	0.139823	0.956659
cell165	Sim_disconnected	E	-0.623009	0.402966
cell166	Sim_disconnected	E	0.625	0.68218
cell167	Sim_disconnected	B	0.141593	-0.00829006
cell168	Sim_disconnected	E	-0.628319	-0.636773
cell169	Sim_disconnected	B	-0.143363	-0.231309
cell170	Sim_disconnected	E	0.630357	-0.645967
cell171	Sim_disconnected	E	-0.633628	0.362456
cell172	Sim_disconnected	B	0.145133	0.37619
cell173	Sim_disconnected	E	0.635714	0.180218
cell174	Sim_disconnected	E	-0.638938	0.909341
cell175	Sim_disconnected	E	0.641071	0.193306
cell176	Sim_disconnected	B	0.146903	-0.648946
cell177	Sim_disconnected	B	-0.148673	0.834974
cell178	Sim_disconnected	B	0.150442	-0.382498
cell179	Sim_disconnected	B	0.152212	0.901012
cell180	Sim_disconnected	B	-0.153982	0.276805
cell181	Sim_disconnected	B	0.155752	-0.527716
cell182	Sim_disconnected	B	0.157522	0.701589
cell183	Sim_disconnected	E	-0.644248	0.239871
cell184	Sim_disconnected	E	0.646429	0.213527
cell185	Sim_disconnected	B	-0.159292	0.646396
cell186	Sim_disconnected	B	-0.161062	0.180738
cell187	Sim_disconnected	E	-0.649558	-0.265417
cell188	Sim_disconnected	E	0.651786	-0.83812
cell189	Sim_disconnected	B	-0.162832	0.82395
cell190	Sim_disconnected	E	-0.654867	-0.464816
cell191	Sim_disconnected	B	-0.164602	0.766038
cell192	Sim_disconnected	B	0.166372	-0.448137
cell193	Sim_disconnected	B	-0.168142	0.856661
cell194	Sim_disconnected	E	0.657143	-0.16151
cell195	Sim_disconnected	B	0.169912	0.56505
cell196	Sim_disconnected	E	-0.660177	0.725336
cell197	Sim_disconnected	E	0.6625	0.672679
cell198	Sim_disconnected	B	0.171681	0.946186
cell199	Sim_disconnected	E	-0.665487	0.870551
cell200	Sim_disconnected	E	0.667857	0.311651
cell201	Sim_disconnected	B	-0.173451	-0.403943
cell202	Sim_disconnected	E	-0.670796	0.991047
cell203	Sim_disconnected	E	0.673214	0.498797
cell204	Sim_disconnected	E	-0.676106	0.0707651
cell205	Sim_disconnected	B	0.175221	0.914958
cell206	Sim_disconnected	B	0.176991	0.0899741
cell207	Sim_disconnected	E	0.678571	-0.180839
cell208	Sim_disconnected	E	-0.681416	0.544872
cell209	Sim_disconnected	E	0.683929	-0.0928705
cell210	Sim_disconnected	B	0.178761	0.309227
cell211	Sim_disconnected	E	-0.686726	0.323358
cell212	Sim_disconnected	B	-0.180531	-0.0517841
cell213	Sim_disconnected	B	-0.182301	-0.413889
cell214	Sim_disconnected	E	0.689286	-0.787241
cell215	Sim_disconnected	B	-0.184071	-0.16659
cell216	Sim_disconnected	E	-0.692035	0.553264
cell217	Sim_disconnected	B	0.185841	-0.862916
cell218	Sim_disconnected	E	0.694643	0.913005
cell219	Sim_disconnected	E	-0.697345	-0.682219
cell220	Sim_disconnected	B	-0.187611	0.390162
cell221	Sim_disconnected	B	-0.189381	0.654172
cell222	Sim_disconnected	B	-0.19115	0.278758
cell223	Sim_disconnected	E	0.7	-0.83143
cell224	Sim_disconnected	B	0.19292	0.263985
cell225	Sim_disconnected	E	-0.702655	-0.900135
cell226	Sim_disconnected	B	-0.19469	0.57861
cell227	Sim_disconnected	B	0.19646	0.376998
cell228	Sim_disconnected	B	0.19823	-0.385834
cell229	Sim_disconnected	B	0.2	-0.908551
cell230	Sim_disconnected	B	0.20177	-0.543843
cell231	Sim_disconnected	B	0.20354	-0.103458
cell232	Sim_disconnected	B	-0.20531	-0.188406
cell233	Sim_disconnected	E	0.705357	0.495797
cell234	Sim_disconnected	B	0.20708	-0.452695
cell235	Sim_disconnected	E	-0.707965	-0.338722
cell236	Sim_disconnected	B	0.20885	-0.46554
cell237	Sim_disconnected	B	0.210619	-0.135088
cell238	Sim_disconnected	B	0.212389	0.248509
cell239	Sim_disconnected	B	-0.214159	0.44494
cell240	Sim_disconnected	B	0.215929	-0.288658
cell241	Sim_disconnected	B	-0.217699	-0.9621
cell242	Sim_disconnected	E	0.710714	0.917172
cell243	Sim_disconnected	E	-0.713274	-0.0829286
cell244	Sim_disconnected	E	0.716071	-0.0915016
cell245	Sim_disconnected	B	-0.219469	0.0563756
cell246	Sim_disconnected	E	-0.718584	-0.423293
cell247	Sim_disconnected	B	-0.221239	-0.905275
cell248	Sim_disconnected	E	0.721429	0.527389
cell249	Sim_disconnected	E	-0.723894	0.140067
cell250	Sim_disconnected	E	0.726786	0.072996
cell251	Sim_disconnected	B	0.223009	0.695154
cell252	Sim_disconnected	B	0.224779	-0.613611
cell253	Sim_disconnected	E	-0.729204	0.274562
cell254	Sim_disconnected	E	0.732143	-0.697193
cell255	Sim_disconnected	E	-0.734513	0.176749
cell256	Sim_disconnected	E	0.7375	-0.76957
cell257	Sim_disconnected	E	-0.739823	0.200714
cell258	Sim_disconnected	B	0.226549	-0.801543
cell259	Sim_disconnected	B	0.228319	0.587855
cell260	Sim_disconnected	B	0.230088	0.911461
cell261	Sim_disconnected	E	0.742857	0.326522
cell262	Sim_disconnected	B	0.231858	-0.751573
cell263	Sim_disconnected	B	-0.233628	0.488933
cell264	Sim_disconnected	E	-0.745133	-0.893155
cell265	Sim_disconnected	E	0.748214	0.770283
cell266	Sim_disconnected	B	0.235398	-0.145284
cell267	Sim_disconnected	E	-0.750442	-0.97272
cell268	Sim_disconnected	E	0.753571	-0.384526
cell269	Sim_disconnected	E	-0.755752	-0.0926733
cell270	Sim_disconnected	B	0.237168	-0.0317427
cell271	Sim_disconnected	E	0.758929	0.0865064
cell272	Sim_disconnected	B	0.238938	0.148992
cell273	Sim_disconnected	B	-0.240708	-0.84119
cell274	Sim_disconnected	B	0.242478	-0.882525
cell275	Sim_disconnected	E	-0.761062	-0.677503
cell276	Sim_disconnected	E	0.764286	-0.506316
cell277	Sim_disconnected	B	0.244248	0.636975
cell278	Sim_disconnected	B	-0.246018	-0.59133
cell279	Sim_disconnected	E	-0.766372	-0.728584
cell280	Sim_disconnected	B	-0.247788	-0.721908
cell281	Sim_disconnected	E	0.769643	0.18732
cell282	Sim_disconnected	B	0.249558	-0.212845
cell283	Sim_disconnected	B	-0.251327	0.887351
cell284	Sim_disconnected	E	-0.771681	-0.347213
cell285	Sim_disconnected	B	0.253097	0.898811
cell286	Sim_disconnected	E	0.775	-0.198651
cell287	Sim_disconnected	E	-0.776991	-0.35555
cell288	Sim_disconnected	E	0.780357	-0.950243
cell289	Sim_disconnected	B	0.254867	0.726181
cell290	Sim_disconnected	E	-0.782301	-0.466181
cell291	Sim_disconnected	B	-0.256637	0.948577
cell292	Sim_disconnected	B	0.258407	0.516991
cell293	Sim_disconnected	E	0.785714	-0.774372
cell294	Sim_disconnected	E	-0.787611	0.532221
cell295	Sim_disconnected	B	-0.260177	0.469642
cell296	Sim_disconnected	E	0.791071	0.693254
cell297	Sim_disconnected	E	-0.79292	-0.239332
cell298	Sim_disconnected	B	0.261947	0.225022
cell299	Sim_disconnected	B	-0.263717	-0.526542
cell300	Sim_disconnected	B	0.265487	-0.131659
cell301	Sim_disconnected	B	-0.267257	-0.771752
cell302	Sim_disconnected	E	0.796429	-0.0330485
cell303	Sim_disconnected	E	-0.79823	0.434222
cell304	Sim_disconnected	E	0.801786	-0.596324
cell305	Sim_disconnected	F	-0.80354	-0.627473
cell306	Sim_disconnected	F	0.807143	0.503086
cell307	Sim_disconnected	C	-0.269027	-0.0353375
cell308	Sim_disconnected	C	-0.270796	0.131546
cell309	Sim_disconnected	F	-0.80885	0.924593
cell310	Sim_disconnected	F	0.8125	0.904615
cell311	Sim_disconnected	C	0.272566	0.160056
cell312	Sim_disconnected	F	-0.814159	-0.178693
cell313	Sim_disconnected	C	-0.274336	0.943675
cell314	Sim_disconnected	F	0.817857	-0.240291
cell315	Sim_disconnected	F	-0.819469	0.362325
cell316	Sim_disconnected	F	0.823214	-0.701748
cell317	Sim_disconnected	C	-0.276106	0.116606
cell318	Sim_disconnected	F	-0.824779	-0.732619
cell319	Sim_disconnected	C	0.277876	-0.985986
cell320	Sim_disconnected	F	0.828571	-0.119627
cell321	Sim_disconnected	F	-0.830088	0.464215
cell322	Sim_disconnected	C	0.279646	0.959671
cell323	Sim_disconnected	C	-0.281416	-0.277396
cell324	Sim_disconnected	F	0.833929	-0.929054
cell325	Sim_disconnected	F	-0.835398	0.230278
cell326	Sim_disconnected	C	-0.283186	0.424339
cell327	Sim_disconnected	C	0.284956	0.744425
cell328	Sim_disconnected	C	-0.286726	0.274062
cell329	Sim_disconnected	F	0.839286	0.602321
cell330	Sim_disconnected	C	0.288496	0.318014
cell331	Sim_disconnected	F	-0.840708	0.263387
cell332	Sim_disconnected	F	0.844643	-0.246996
cell333	Sim_disconnected	C	-0.290265	0.990536
cell334	Sim_disconnected	C	0.292035	0.719376
cell335	Sim_disconnected	C	0.293805	-0.586752
cell336	Sim_disconnected	F	-0.846018	-0.47369
cell337	Sim_disconnected	C	-0.295575	-0.253995
cell338	Sim_disconnected	C	-0.297345	-0.387762
cell339	Sim_disconnected	C	-0.299115	-0.691598
cell340	Sim_disconnected	C	0.300885	-0.238106
cell341	Sim_disconnected	F	0.85	0.404405
cell342	Sim_disconnected	C	0.302655	0.883308
cell343	Sim_disconnected	C	0.304425	-0.468643
cell344	Sim_disconnected	F	-0.851327	0.000908635
cell345	Sim_disconnected	C	0.306195	0.363519
cell346	Sim_disconnected	C	-0.307965	0.63326
cell347	Sim_disconnected	C	-0.309735	0.323545
cell348	Sim_disconnected	F	0.855357	0.872329
cell349	Sim_disconnected	F	-0.856637	0.626554
cell350	Sim_disconnected	C	0.311504	0.593662
cell351	Sim_disconnected	F	0.860714	-0.193837
cell352	Sim_disconnected	F	-0.861947	-0.594557
cell353	Sim_disconnected	F	0.866071	-0.826143
cell354	Sim_disconnected	F	-0.867257	0.578946
cell355	Sim_disconnected	F	0.871429	-0.367358
cell356	Sim_disconnected	F	-0.872566	-0.0294453
cell357	Sim_disconnected	F	0.876786	0.640365
cell358	Sim_disconnected	C	0.313274	0.56617
cell359	Sim_disconnected	F	-0.877876	-0.463217
cell360	Sim_disconnected	F	0.882143	-0.648566
cell361	Sim_disconnected	C	0.315044	0.837399
cell362	Sim_disconnected	C	-0.316814	0.739355
cell363	Sim_disconnected	F	-0.883186	-0.493031
cell364	Sim_disconnected	F	0.8875	-0.800888
cell365	Sim_disconnected	C	-0.318584	0.63051
cell366	Sim_disconnected	C	-0.320354	0.646915
cell367	Sim_disconnected	F	-0.888496	-0.89483
cell368	Sim_disconnected	C	0.322124	-0.901459
cell369	Sim_disconnected	F	0.892857	0.13055
cell370	Sim_disconnected	C	-0.323894	0.82737
cell371	Sim_disconnected	F	-0.893805	-0.304136
cell372	Sim_disconnected	C	0.325664	-0.600319
cell373	Sim_disconnected	F	0.898214	-0.419667
cell374	Sim_disconnected	C	-0.327434	0.281694
cell375	Sim_disconnected	F	-0.899115	0.658897
cell376	Sim_disconnected	C	0.329204	0.119328
cell377	Sim_disconnected	C	-0.330973	-0.809337
cell378	Sim_disconnected	C	-0.332743	0.0886129
cell379	Sim_disconnected	F	0.903571	-0.730377
cell380	Sim_disconnected	F	-0.904425	-0.913925
cell381	Sim_disconnected	F	0.908929	0.234151
cell382	Sim_disconnected	F	-0.909735	-0.741594
cell383	Sim_disconnected	C	0.334513	-0.0824911
cell384	Sim_disconnected	C	-0.336283	0.499507
cell385	Sim_disconnected	F	0.914286	-0.0552945
cell386	Sim_disconnected	F	-0.915044	0.909352
cell387	Sim_disconnected	C	0.338053	0.333641
cell388	Sim_disconnected	C	0.339823	0.97583
cell389	Sim_disconnected	F	0.919643	-0.0351994
cell390	Sim_disconnected	F	-0.920354	0.301599
cell391	Sim_disconnected	C	-0.341593	-0.460349
cell392	Sim_disconnected	F	0.925	0.303365
cell393	Sim_disconnected	C	-0.343363	0.568607
cell394	Sim_disconnected	F	-0.925664	0.529993
cell395	Sim_disconnected	C	0.345133	-0.610586
cell396	Sim_disconnected	F	0.930357	-0.401521
cell397	Sim_disconnected	F	-0.930973	-0.977211
cell398	Sim_disconnected	F	0.935714	-0.936455
cell399	Sim_disconnected	C	-0.346903	0.0417263
cell400	Sim_disconnected	F	-0.936283	-0.696963
cell401	Sim_disconnected	C	-0.348673	0.880624
cell402	Sim_disconnected	C	0.350442	0.385306
cell403	Sim_disconnected	C	-0.352212	0.126445
cell404	Sim_disconnected	C	-0.353982	0.15
cell405	Sim_disconnected	F	0.941071	0.198355
cell406	Sim_disconnected	F	-0.941593	0.948906
cell407	Sim_disconnected	C	0.355752	0.831687
cell408	Sim_disconnected	C	-0.357522	0.382064
cell409	Sim_disconnected	F	0.946429	0.449181
cell410	Sim_disconnected	C	0.359292	-0.767926
cell411	Sim_disconnected	F	-0.946903	-0.481715
cell412	Sim_disconnected	F	0.951786	0.0995808
cell413	Sim_disconnected	F	-0.952212	0.587514
cell414	Sim_disconnected	C	-0.361062	-0.300035
cell415	Sim_disconnected	C	-0.362832	-0.819351
cell416	Sim_disconnected	F	0.957143	-0.189321
cell417	Sim_disconnected	F	-0.957522	-0.392482
cell418	Sim_disconnected	F	0.9625	0.664887
cell419	Sim_disconnected	F	-0.962832	0.37789
cell420	Sim_disconnected	F	0.967857	0.190171
cell421	Sim_disconnected	F	-0.968142	-0.484448
cell422	Sim_disconnected	F	0.973214	0.0169584
cell423	Sim_disconnected	C	0.364602	-0.546711
cell424	Sim_disconnected	C	-0.366372	0.376446
cell425	Sim_disconnected	F	-0.973451	-0.863264
cell426	Sim_disconnected	C	0.368142	-0.143492
cell427	Sim_disconnected	F	0.978571	-0.685638
cell428	Sim_disconnected	C	-0.369912	-0.71211
cell429	Sim_disconnected	C	-0.371681	0.426853
cell430	Sim_disconnected	C	0.373451	0.786178
cell431	Sim_disconnected	F	-0.978761	-0.37074
cell432	Sim_disconnected	C	-0.375221	0.474471
cell433	Sim_disconnected	F	0.983929	-0.320454
cell434	Sim_disconnected	C	0.376991	-0.558747
cell435	Sim_disconnected	C	-0.378761	0.262693
cell436	Sim_disconnected	C	-0.380531	-0.887405
cell437	Sim_disconnected	F	-0.984071	-0.639427
cell438	Sim_disconnected	F	0.989286	0.637002
cell439	Sim_disconnected	C	0.382301	0.426312
cell440	Sim_disconnected	C	0.384071	0.224318
cell441	Sim_disconnected	F	-0.989381	0.22204
cell442	Sim_disconnected	C	0.385841	-0.396047
cell443	Sim_disconnected	F	0.994643	-0.0402865
cell444	Sim_disconnected	C	0.387611	-0.285389
cell445	Sim_disconnected	C	-0.389381	0.0165912
cell446	Sim_disconnected	F	-0.99469	-0.585279
cell447	Sim_disconnected	F	1	-0.756502
cell448	Sim_disconnected	C	0.39115	0.191191
cell449	Sim_disconnected	C	-0.39292	0.420967
cell450	Sim_disconnected	F	-1	0.484573
cell451	Sim_disconnected	C	0.39469	0.0352208
cell452	Sim_disconnected	C	0.39646	-0.155013
cell453	Sim_disconnected	C	0.39823	-0.368661
cell454	Sim_disconnected	C	0.4	-0.181498
