# Supplementary material for: ONTraC characterizes spatially continuous variations of tissue microenvironment through niche trajectory analysis
Source: Genome Biol. 2025 May 8;26:117. doi: 10.1186/s13059-025-03588-5 (PMC12060293; doi:10.1186/s13059-025-03588-5)
Supplement: Supplementary file 4 — Additional file 4: Table S3 Genes whose expression levels in E14.5 mouse dorsal midbrain RGCs are significantly correlated with cell-level NT scores. [file 13059_2025_3588_MOESM4_ESM.xlsx]

## Sheet: Significantly Associated Genes
Gene	Correlation coefficient	P-value
Ppia	-0.484622	0.000361928
Ccnd2	-0.479827	0.000421865
Tuba1b	-0.470727	0.000560815
Eif2s2	-0.456194	0.000869651
Mcm3	-0.453214	0.000949269
Phgdh	-0.450501	0.00102734
Rpl19	-0.447565	0.00111832
Rpl22l1	-0.436474	0.0015305
Rps8	-0.43631	0.00153747
Cd24a	-0.426804	0.0019951
Gpc6	-0.426568	0.00200787
Efna5	-0.426505	0.00201129
Mrps18c	-0.413093	0.00286801
Lyar	-0.403521	0.00366287
Ddit4	0.400524	0.00394867
Tet3	0.401124	0.00388999
Dvl3	0.403019	0.00370944
Nt5c	0.403364	0.00367736
Zkscan14	0.403475	0.00366713
2900076A07Rik	0.403475	0.00366713
Nfxl1	0.404237	0.00359729
Lsamp	0.405655	0.00347057
Mlc1	0.406033	0.00343743
Map4k4	0.406709	0.00337889
Lrch1	0.406812	0.00337009
Ccnd1	0.40807	0.00326377
Irak1bp1	0.411037	0.00302454
P3h1	0.411307	0.00300358
Efna2	0.411349	0.00300031
Akap6	0.411479	0.00299026
Pid1	0.411568	0.00298344
Noc2l	0.411764	0.00296839
Fgfr1op2	0.411805	0.00296524
4930524O07Rik	0.413025	0.00287305
Trim13	0.415703	0.00267967
Tfap2a	0.415757	0.00267585
Gm17750	0.417287	0.00257074
A730063M14Rik	0.419097	0.00245112
Bcas1	0.419443	0.00242883
Slc25a38	0.420216	0.00237965
Api5	0.420562	0.00235795
Nlgn1	0.420572	0.00235733
Bicral	0.421494	0.0023003
Spg21	0.421687	0.00228854
Mdrl	0.424024	0.00215011
Yipf3	0.424028	0.00214983
Cpeb4	0.42663	0.00200451
Klf8	0.427553	0.00195509
Wnt4	0.428009	0.0019311
Dusp26	0.428716	0.00189438
Ttyh1	0.429708	0.00184393
Tulp3	0.430337	0.00181257
Leng8	0.43132	0.00176449
Maged2	0.431759	0.00174337
Dnajb9	0.432059	0.00172908
5330413P13Rik	0.432627	0.00170233
Hlx	0.432627	0.00170233
Kmt5b	0.434159	0.00163193
Zfp729a	0.435089	0.00159046
Napb	0.438129	0.00146144
Zeb2	0.438992	0.00142655
Atp5l	0.439068	0.00142351
Gnl3l	0.439838	0.00139309
Tal2	0.440399	0.00137129
Zfp609	0.444311	0.00122749
Dbndd1	0.44516	0.00119813
Dcc	0.445217	0.00119617
Mapk8ip2	0.447607	0.00111698
Pum3	0.447634	0.00111608
Eomes	0.448499	0.00108862
Gm42418	0.448611	0.0010851
Rcn1	0.448755	0.00108061
Slc1a2	0.451434	0.000999878
Hs3st3b1	0.4542	0.00092221
Sall1	0.45427	0.000920339
Epha5	0.456116	0.00087165
Tub	0.456507	0.000861644
6330403K07Rik	0.458557	0.00081083
Map2	0.460875	0.000756639
Tdrd1	0.461682	0.000738543
Tmem184c	0.461891	0.000733936
Cpne3	0.465767	0.000652812
Ascl1	0.467011	0.000628543
4931406C07Rik	0.469163	0.000588474
Mir9-3hg	0.470469	0.000565291
Hdac5	0.479236	0.000429835
Rbpms	0.479782	0.000422457
U2af1l4	0.480394	0.000414339
Ophn1	0.485998	0.000346215
Trp53inp1	0.492439	0.000280558
Edil3	0.499583	0.000221099
Lxn	0.502302	0.000201661
Shox2	0.503393	0.000194312
Lhx1	0.505977	0.000177856
Exo5	0.506664	0.000173703
Lix1l	0.506792	0.000172937
Bcl2l12	0.507594	0.000168219
Rbms1	0.509461	0.000157679
Fhl3	0.5103	0.000153143
Akr1b8	0.5103	0.000153143
Rhbdl3	0.519083	0.000112302
Pgpep1	0.526782	8.49631e-05
Nkain3	0.527894	8.15626e-05
Helt	0.531163	7.22743e-05
Phf21b	0.542046	4.78837e-05
Bbs9	0.550067	3.50292e-05
Lbh	0.618297	1.71237e-06
Gm3764	0.623302	1.3336e-06
Cdkn1c	0.629617	9.66695e-07
