# Supplementary material for: ONTraC characterizes spatially continuous variations of tissue microenvironment through niche trajectory analysis
Source: Genome Biol. 2025 May 8;26:117. doi: 10.1186/s13059-025-03588-5 (PMC12060293; doi:10.1186/s13059-025-03588-5)
Supplement: Supplementary file 5 — Additional file 5: Table S4 Computer running time and memory usage for ONTraC analysis of different datasets. [file 13059_2025_3588_MOESM5_ESM.xlsx]

## Sheet: Sheet1
Dataset	Sample number	Cell number	Cell type number	Running time	Maximum memory	Maximum GPU memory	Batch size
Simulated dataset 1	1	1,000	10	1 min 4 secs	0.8 GB	0.8 GB	1
Simulated dataset 2	1	500	10	53 secs	0.8 GB	0.8 GB	1
Simulated dataset 3	1	500	10	21 secs	0.8 GB	0.8 GB	1
Simulated dataset 4	1	454	6	19 secs	0.8 GB	0.8 GB	1
Stereo-seq mouse mid-brain	5	27 k	10	4 mins 36 secs	2.8 GB	6.7 GB	5
MERFISH mouse motor cortex	64	280 k	24	51 mins 49 secs	5.6 GB	14.0 GB	10
